# Supplementary material for: Multistressor global change drivers reduce hatch and viability of Lingcod embryos, a benthic egg layer in the California Current System
Source: Sci Rep. 2022 Dec 20;12:21987. doi: 10.1038/s41598-022-25553-z (PMC9768118; doi:10.1038/s41598-022-25553-z)
Supplement: Supplementary file 1 — Supplementary Information 1. [file 41598_2022_25553_MOESM1_ESM.xls]

## Sheet: hatch
Unique ID	treatment	date	larvae
1A-C1-Ling	1	2020-03-02	5
1A-C1-Ling	1	2020-03-03	4
1A-C1-Ling	1	2020-03-04	0
1A-C1-Ling	1	2020-03-01	0
1A-C1-Ling	1	2020-03-05	0
1A-C2-Ling	1	2020-03-02	35
1A-C2-Ling	1	2020-03-03	2
1A-C2-Ling	1	2020-03-04	4
1A-C2-Ling	1	2020-03-05	1
1A-C2-Ling	1	2020-03-01	1
1A-T2-Ling	1	2020-03-02	23
1A-T2-Ling	1	2020-03-03	17
1A-T2-Ling	1	2020-03-05	1
1A-T2-Ling	1	2020-03-04	10
1A-T2-Ling	1	2020-03-01	0
1B-C1-Ling	1	2020-03-03	17
1B-C1-Ling	1	2020-03-02	3
1B-C1-Ling	1	2020-03-04	7
1B-C1-Ling	1	2020-03-06	2
1B-C1-Ling	1	2020-03-01	0
1B-C1-Ling	1	2020-03-05	0
1B-C2-Ling	1	2020-03-02	35
1B-C2-Ling	1	2020-03-03	2
1B-C2-Ling	1	2020-03-04	0
1B-C2-Ling	1	2020-03-01	2
1B-C2-Ling	1	2020-03-05	0
1B-T2-Ling	1	2020-03-02	10
1B-T2-Ling	1	2020-03-03	4
1B-T2-Ling	1	2020-03-05	1
1B-T2-Ling	1	2020-03-04	2
1B-T2-Ling	1	2020-03-01	0
1C-C1-Ling	1	2020-03-03	7
1C-C1-Ling	1	2020-03-04	2
1C-C1-Ling	1	2020-03-02	3
1C-C1-Ling	1	2020-03-06	2
1C-C1-Ling	1	2020-03-01	0
1C-C1-Ling	1	2020-03-05	0
1C-C2-Ling	1	2020-03-03	2
1C-C2-Ling	1	2020-03-02	20
1C-C2-Ling	1	2020-03-04	0
1C-C2-Ling	1	2020-03-01	5
1C-C2-Ling	1	2020-03-05	0
1C-T2-Ling	1	2020-03-03	4
1C-T2-Ling	1	2020-03-04	2
1C-T2-Ling	1	2020-03-05	4
1C-T2-Ling	1	2020-03-02	67
1C-T2-Ling	1	2020-03-06	6
1C-T2-Ling	1	2020-03-01	0
1D-C1-Ling	1	2020-03-03	2
1D-C1-Ling	1	2020-03-05	2
1D-C1-Ling	1	2020-03-02	31
1D-C1-Ling	1	2020-03-01	2
1D-C1-Ling	1	2020-03-06	1
1D-C1-Ling	1	2020-03-04	0
1D-C2-Ling	1	2020-03-02	48
1D-C2-Ling	1	2020-03-03	4
1D-C2-Ling	1	2020-03-04	2
1D-C2-Ling	1	2020-03-01	3
1D-C2-Ling	1	2020-03-06	1
1D-C2-Ling	1	2020-03-05	0
1D-T2-Ling	1	2020-03-03	17
1D-T2-Ling	1	2020-03-04	7
1D-T2-Ling	1	2020-03-05	2
1D-T2-Ling	1	2020-03-02	12
1D-T2-Ling	1	2020-03-06	1
1D-T2-Ling	1	2020-03-01	0
1E-C1-Ling	1	2020-03-03	4
1E-C1-Ling	1	2020-03-02	37
1E-C1-Ling	1	2020-03-04	2
1E-C1-Ling	1	2020-03-01	3
1E-C1-Ling	1	2020-03-05	0
1E-C2-Ling	1	2020-03-03	5
1E-C2-Ling	1	2020-03-02	48
1E-C2-Ling	1	2020-03-04	1
1E-C2-Ling	1	2020-03-01	4
1E-C2-Ling	1	2020-03-05	0
1E-T2-Ling	1	2020-03-03	6
1E-T2-Ling	1	2020-03-02	18
1E-T2-Ling	1	2020-03-04	2
1E-T2-Ling	1	2020-03-05	2
1E-T2-Ling	1	2020-03-06	1
1E-T2-Ling	1	2020-03-01	0
1F-C1-Ling	1	2020-03-03	10
1F-C1-Ling	1	2020-03-04	3
1F-C1-Ling	1	2020-03-05	1
1F-C1-Ling	1	2020-03-02	0
1F-C1-Ling	1	2020-03-01	0
1F-C2-Ling	1	2020-03-03	0
1F-C2-Ling	1	2020-03-04	7
1F-C2-Ling	1	2020-03-02	0
1F-C2-Ling	1	2020-03-06	1
1F-C2-Ling	1	2020-03-01	0
1F-C2-Ling	1	2020-03-05	0
1F-T2-Ling	1	2020-03-03	0
1F-T2-Ling	1	2020-03-02	10
1F-T2-Ling	1	2020-03-01	1
1F-T2-Ling	1	2020-03-06	1
1F-T2-Ling	1	2020-03-04	0
1F-T2-Ling	1	2020-03-05	0
2A-C1-Ling	2	2020-03-05	1
2A-C1-Ling	2	2020-03-02	0
2A-C1-Ling	2	2020-03-01	4
2A-C1-Ling	2	2020-03-03	0
2A-C1-Ling	2	2020-03-04	0
2A-C2-Ling	2	2020-03-05	1
2A-C2-Ling	2	2020-03-02	9
2A-C2-Ling	2	2020-03-01	10
2A-C2-Ling	2	2020-03-03	0
2A-C2-Ling	2	2020-03-04	0
2A-T2-Ling	2	2020-03-05	1
2A-T2-Ling	2	2020-03-02	0
2A-T2-Ling	2	2020-03-01	7
2A-T2-Ling	2	2020-03-03	0
2A-T2-Ling	2	2020-03-04	3
2B-C1-Ling	2	2020-03-03	0
2B-C1-Ling	2	2020-03-02	0
2B-C1-Ling	2	2020-03-01	0
2B-C1-Ling	2	2020-03-04	0
2B-C1-Ling	2	2020-03-05	0
2B-C2-Ling	2	2020-03-03	0
2B-C2-Ling	2	2020-03-01	11
2B-C2-Ling	2	2020-03-02	7
2B-C2-Ling	2	2020-03-04	0
2B-C2-Ling	2	2020-03-05	0
2B-T2-Ling	2	2020-03-03	0
2B-T2-Ling	2	2020-03-01	4
2B-T2-Ling	2	2020-03-02	5
2B-T2-Ling	2	2020-03-04	0
2B-T2-Ling	2	2020-03-05	0
2C-C1-Ling	2	2020-03-02	6
2C-C1-Ling	2	2020-03-05	3
2C-C1-Ling	2	2020-03-03	4
2C-C1-Ling	2	2020-03-01	3
2C-C1-Ling	2	2020-03-04	0
2C-C2-Ling	2	2020-03-02	18
2C-C2-Ling	2	2020-03-03	0
2C-C2-Ling	2	2020-03-01	6
2C-C2-Ling	2	2020-03-04	0
2C-C2-Ling	2	2020-03-05	0
2C-T2-Ling	2	2020-03-05	1
2C-T2-Ling	2	2020-03-02	11
2C-T2-Ling	2	2020-03-03	1
2C-T2-Ling	2	2020-03-01	7
2C-T2-Ling	2	2020-03-04	0
2D-C1-Ling	2	2020-03-03	0
2D-C1-Ling	2	2020-03-02	0
2D-C1-Ling	2	2020-03-01	0
2D-C1-Ling	2	2020-03-04	0
2D-C1-Ling	2	2020-03-05	0
2D-C2-Ling	2	2020-03-01	25
2D-C2-Ling	2	2020-03-03	5
2D-C2-Ling	2	2020-03-02	20
2D-C2-Ling	2	2020-03-04	0
2D-C2-Ling	2	2020-03-05	0
2D-T2-Ling	2	2020-03-03	0
2D-T2-Ling	2	2020-03-02	1
2D-T2-Ling	2	2020-03-01	0
2D-T2-Ling	2	2020-03-04	0
2D-T2-Ling	2	2020-03-05	0
2E-C1-Ling	2	2020-03-05	8
2E-C1-Ling	2	2020-03-03	1
2E-C1-Ling	2	2020-03-01	19
2E-C1-Ling	2	2020-03-02	29
2E-C1-Ling	2	2020-03-04	0
2E-C2-Ling	2	2020-03-05	1
2E-C2-Ling	2	2020-03-03	0
2E-C2-Ling	2	2020-03-02	0
2E-C2-Ling	2	2020-03-01	0
2E-C2-Ling	2	2020-03-04	0
2E-T2-Ling	2	2020-03-05	1
2E-T2-Ling	2	2020-03-03	0
2E-T2-Ling	2	2020-03-01	5
2E-T2-Ling	2	2020-03-02	2
2E-T2-Ling	2	2020-03-04	0
2F-C1-Ling	2	2020-03-05	2
2F-C1-Ling	2	2020-03-03	0
2F-C1-Ling	2	2020-03-01	3
2F-C1-Ling	2	2020-03-02	9
2F-C1-Ling	2	2020-03-04	0
2F-C2-Ling	2	2020-03-05	1
2F-C2-Ling	2	2020-03-03	2
2F-C2-Ling	2	2020-03-02	5
2F-C2-Ling	2	2020-03-01	5
2F-C2-Ling	2	2020-03-04	0
2F-T2-Ling	2	2020-03-05	1
2F-T2-Ling	2	2020-03-03	0
2F-T2-Ling	2	2020-03-01	32
2F-T2-Ling	2	2020-03-02	5
2F-T2-Ling	2	2020-03-04	0
3A-C1-Ling	3	2020-03-01	0
3A-C1-Ling	3	2020-03-02	0
3A-C1-Ling	3	2020-03-03	0
3A-C1-Ling	3	2020-03-04	0
3A-C2-Ling	3	2020-03-01	0
3A-C2-Ling	3	2020-03-02	0
3A-C2-Ling	3	2020-03-03	0
3A-C2-Ling	3	2020-03-04	0
3A-T2-Ling	3	2020-03-01	0
3A-T2-Ling	3	2020-03-02	0
3A-T2-Ling	3	2020-03-03	0
3A-T2-Ling	3	2020-03-04	0
3B-C1-Ling	3	2020-03-03	1
3B-C1-Ling	3	2020-03-01	0
3B-C1-Ling	3	2020-03-02	0
3B-C1-Ling	3	2020-03-04	0
3B-C2-Ling	3	2020-03-03	8
3B-C2-Ling	3	2020-03-02	8
3B-C2-Ling	3	2020-03-01	0
3B-C2-Ling	3	2020-03-04	0
3B-T2-Ling	3	2020-03-01	0
3B-T2-Ling	3	2020-03-02	0
3B-T2-Ling	3	2020-03-03	0
3B-T2-Ling	3	2020-03-04	0
3C-C1-Ling	3	2020-03-01	0
3C-C1-Ling	3	2020-03-02	0
3C-C1-Ling	3	2020-03-03	0
3C-C1-Ling	3	2020-03-04	0
3C-C2-Ling	3	2020-03-01	0
3C-C2-Ling	3	2020-03-02	0
3C-C2-Ling	3	2020-03-03	0
3C-C2-Ling	3	2020-03-04	0
3C-T2-Ling	3	2020-03-01	0
3C-T2-Ling	3	2020-03-02	0
3C-T2-Ling	3	2020-03-03	0
3C-T2-Ling	3	2020-03-04	0
3D-C1-Ling	3	2020-03-01	1
3D-C1-Ling	3	2020-03-02	0
3D-C1-Ling	3	2020-03-03	0
3D-C1-Ling	3	2020-03-04	0
3D-C2-Ling	3	2020-03-01	0
3D-C2-Ling	3	2020-03-02	0
3D-C2-Ling	3	2020-03-03	0
3D-C2-Ling	3	2020-03-04	0
3D-T2-Ling	3	2020-03-02	3
3D-T2-Ling	3	2020-03-01	0
3D-T2-Ling	3	2020-03-03	0
3D-T2-Ling	3	2020-03-04	0
3E-C1-Ling	3	2020-03-01	0
3E-C1-Ling	3	2020-03-02	0
3E-C1-Ling	3	2020-03-03	0
3E-C1-Ling	3	2020-03-04	0
3E-C2-Ling	3	2020-03-01	0
3E-C2-Ling	3	2020-03-02	0
3E-C2-Ling	3	2020-03-03	0
3E-C2-Ling	3	2020-03-04	0
3E-T2-Ling	3	2020-03-01	0
3E-T2-Ling	3	2020-03-02	0
3E-T2-Ling	3	2020-03-03	0
3E-T2-Ling	3	2020-03-04	0
3F-C1-Ling	3	2020-03-01	0
3F-C1-Ling	3	2020-03-02	0
3F-C1-Ling	3	2020-03-03	0
3F-C1-Ling	3	2020-03-04	0
3F-C2-Ling	3	2020-03-01	0
3F-C2-Ling	3	2020-03-02	0
3F-C2-Ling	3	2020-03-03	0
3F-C2-Ling	3	2020-03-04	0
3F-T2-Ling	3	2020-03-01	0
3F-T2-Ling	3	2020-03-02	0
3F-T2-Ling	3	2020-03-03	0
3F-T2-Ling	3	2020-03-04	0

## Sheet: egg weight
ID	final weight	beginning weight
1A-C1-Ling	0.8045	1.0972
1A-C2-Ling	0.6377	1.385
1A-T2-Ling	1.0941	1.841
1B-C1-Ling	1.3908	2.4438
1B-C2-Ling	0.4665	1.3115
1B-T2-Ling	0.9418	1.7079
1C-C1-Ling	1.2786	1.8219
1C-C2-Ling	0.3612	1.171
1C-T2-Ling	0.9439	2.5266
1D-C1-Ling	0.7461	1.8524
1D-C2-Ling	1.1104	2.0485
1D-T2-Ling	1.1471	2.6029
1E-C1-Ling	0.8594	2.0812
1E-C2-Ling	0.2662	1.8609
1E-T2-Ling	1.176	2.1362
1F-C1-Ling	0.7694	1.5036
1F-C2-Ling	1.88	2.5724
1F-T2-Ling	1.4145	1.916
2A-C1-Ling	1.0004	1.4705
2A-C2-Ling	1.5384	2.3205
2A-T2-Ling	1.2764	2.3211
2B-C1-Ling	1.0545	1.5707
2B-C2-Ling	0.5546	1.135
2B-T2-Ling	1.0548	1.697
2C-C1-Ling	1.0888	2.2531
2C-C2-Ling	1.3914	2.099
2C-T2-Ling	0.6968	1.4735
2D-C1-Ling	1.8749	2.508
2D-C2-Ling	1.1403	2.213
2D-T2-Ling	1.6768	2.0568
2E-C1-Ling	0.6552	2.224
2E-C2-Ling	1.0446	2.455
2E-T2-Ling	1.1438	1.9725
2F-C1-Ling	1.0935	2.4434
2F-C2-Ling	1.028	2.1789
2F-T2-Ling	0.565	1.7285
3A-C1-Ling	1.8285	2.4201
3A-C2-Ling	1.5491	2.242
3A-T2-Ling	1.9737	2.4338
3B-C1-Ling	0.9868	1.5633
3B-C2-Ling	0.6513	1.8944
3B-T2-Ling	1.2245	1.7351
3C-C1-Ling	1.2244	1.4467
3C-C2-Ling	1.528	1.7635
3C-T2-Ling	1.9595	2.2211
3D-C1-Ling	1.9513	2.2708
3D-C2-Ling	1.7838	2.4732
3D-T2-Ling	0.7279	1.9881
3E-C1-Ling	2.178	2.5232
3E-C2-Ling	2.0468	2.4055
3E-T2-Ling	1.76	2.6071
3F-C1-Ling	1.2339	1.4817
3F-C2-Ling	0.7737	1.7578
3F-T2-Ling	1.4759	1.6877

## Sheet: ysi
date	tank	treatment	temp	ph	mv	DO_mgl	DO_sat	salinity	time
2020-02-11	1A	1	12.5	7.77	-95.7	9.59	111.6	34.53	1899-12-31 09:12:00
2020-02-11	1B	1	12.2	7.82	-98.2	9.98	115.6	34.55	1899-12-31 09:15:00
2020-02-11	1C	1	12.4	7.81	-98	9.6	111.8	34.55	1899-12-31 09:18:00
2020-02-11	1D	1	12.5	7.82	-98.3	9.47	110.4	34.55	1899-12-31 09:20:00
2020-02-11	1E	1	12.2	7.85	-100	9.83	113.7	34.5	1899-12-31 09:21:00
2020-02-11	1F	1	12.2	7.85	-99.8	9.67	111.8	34.54	1899-12-31 09:23:00
2020-02-11	2A	2	13.9	7.72	-92.6	7.9	94.8	34.59	1899-12-31 09:26:00
2020-02-11	2B	2	14.3	7.58	-90.8	7.5	90.6	34.56	1899-12-31 09:27:00
2020-02-11	2C	2	14.1	7.7	-91.8	7.7	93.4	34.56	1899-12-31 09:29:00
2020-02-11	2D	2	14.1	7.69	-91	7.45	89.4	34.54	1899-12-31 09:32:00
2020-02-11	2E	2	14	7.7	-91.5	7.7	92.3	34.53	1899-12-31 09:34:00
2020-02-11	2F	2	14.1	7.69	-90.9	7.38	89	34.54	1899-12-31 09:37:00
2020-02-11	3A	3	15.5	7.51	-81.1	5.88	73.3	34.54	1899-12-31 09:39:00
2020-02-11	3B	3	15.4	7.59	-85.7	6.91	85.3	34.55	1899-12-31 09:40:00
2020-02-11	3C	3	15.6	7.52	-81.5	5.91	73	34.56	1899-12-31 09:41:00
2020-02-11	3D	3	15.4	7.58	-84.8	6.88	85	34.54	1899-12-31 09:43:00
2020-02-11	3E	3	15.4	7.57	-84.3	6.8	83.3	34.56	1899-12-31 09:46:00
2020-02-11	3F	3	15.5	7.54	-82.9	6.4	79	34.57	1899-12-31 09:47:00
2020-02-12	1A	1	13.2	7.85	-100	9.32	110.2	34.49	1899-12-31 15:33:00
2020-02-12	1B	1	12.9	7.9	-102.6	9.45	111	34.44	1899-12-31 15:39:00
2020-02-12	1C	1	13.1	7.87	-101.3	9.24	109	34.46	1899-12-31 15:42:00
2020-02-12	1D	1	13.2	7.88	-101.6	9.12	107.8	34.45	1899-12-31 15:44:00
2020-02-12	1E	1	12.8	7.91	-103.6	9.41	110.3	34.47	1899-12-31 15:47:00
2020-02-12	1F	1	12.8	7.91	-103.5	9.2	108	34.46	1899-12-31 15:50:00
2020-02-12	2A	2	14.8	7.74	-93.8	7.35	89.8	34.49	1899-12-31 15:54:00
2020-02-12	2B	2	14.7	7.7	-91.8	7.45	90.6	34.48	1899-12-31 15:57:00
2020-02-12	2C	2	14.6	7.72	-92.8	7.51	91.4	34.47	1899-12-31 16:00:00
2020-02-12	2D	2	14.7	7.71	-92.5	7.38	89.9	34.48	1899-12-31 16:03:00
2020-02-12	2E	2	14.6	7.71	-92.4	7.35	89.4	34.45	1899-12-31 16:06:00
2020-02-12	2F	2	14.7	7.7	-91.6	7.5	91.5	34.48	1899-12-31 16:11:00
2020-02-12	3A	3	16	7.52	-81.6	5.86	73.4	34.48	1899-12-31 16:15:00
2020-02-12	3B	3	15.6	7.59	-85.5	6.52	80.8	34.45	1899-12-31 16:18:00
2020-02-12	3C	3	16	7.57	-84.8	6.46	80.8	34.49	1899-12-31 16:22:00
2020-02-12	3D	3	15.8	7.67	-90.2	7.19	89.5	34.48	1899-12-31 16:29:00
2020-02-12	3E	3	15.6	7.57	-84.6	6.4	79.4	34.48	1899-12-31 16:26:00
2020-02-12	3F	3	15.6	7.63	-87.7	6.47	80.3	34.5	1899-12-31 16:30:00
2020-02-13	1A	1	13.2	7.91	-103.4	9.08	107.2	34.4	1899-12-31 12:06:00
2020-02-13	1B	1	13.1	7.91	-103.4	9.15	107.5	34.38	1899-12-31 12:07:00
2020-02-13	1C	1	13.1	7.91	-103.1	9.17	108	34.4	1899-12-31 12:08:00
2020-02-13	1D	1	13.2	7.9	-103	9.05	107	34.39	1899-12-31 12:09:00
2020-02-13	1E	1	13.1	7.92	-103.7	9.13	107.6	34.4	1899-12-31 12:10:00
2020-02-13	1F	1	13.1	7.91	-103.5	9.01	106	34.39	1899-12-31 12:10:00
2020-02-13	2A	2	14.6	7.79	-97	7.98	97	34.4	1899-12-31 12:18:00
2020-02-13	2B	2	14.6	7.71	-92.4	7.52	91.2	34.4	1899-12-31 12:19:00
2020-02-13	2C	2	14.4	7.72	-93.1	7.6	92	34.4	1899-12-31 12:21:00
2020-02-13	2D	2	14.4	7.72	-92.7	7.39	89.3	34.4	1899-12-31 12:22:00
2020-02-13	2E	2	14.4	7.72	-92.7	7.43	89.9	34.39	1899-12-31 12:22:00
2020-02-13	2F	2	14.5	7.71	-92.4	7.51	91.1	34.4	1899-12-31 12:23:00
2020-02-13	3A	3	15.8	7.54	-82.8	6.01	74.8	34.4	1899-12-31 12:30:00
2020-02-13	3B	3	15.5	7.57	-84.8	6.28	77.7	34.4	1899-12-31 12:31:00
2020-02-13	3C	3	15.7	7.63	-88	6.91	85.8	34.41	1899-12-31 12:33:00
2020-02-13	3D	3	15.7	7.68	-90.9	7.35	91.3	34.4	1899-12-31 12:34:00
2020-02-13	3E	3	15.6	7.57	-84.5	6.22	77	34.4	1899-12-31 12:36:00
2020-02-13	3F	3	15.4	7.63	-87.9	6.61	81.5	34.42	1899-12-31 12:37:00
2020-02-14	1A	1	13.4	7.84	-99.3	9.02	106.8	34.43	1899-12-31 16:36:00
2020-02-14	1B	1	13.2	7.84	-99.7	9.16	108.3	34.43	1899-12-31 16:37:00
2020-02-14	1C	1	13.3	7.85	-100.1	9.07	107.3	34.44	1899-12-31 16:38:00
2020-02-14	1D	1	13.3	7.85	-100.2	9.01	106.9	34.44	16.39
2020-02-14	1E	1	13.2	7.87	-101.1	9.09	107.3	34.44	1899-12-31 16:40:00
2020-02-14	1F	1	13.2	7.86	-100.8	8.95	105.7	34.44	1899-12-31 16:41:00
2020-02-14	2A	2	14.5	7.71	-92.1	7.41	89.8	34.44	1899-12-31 16:41:00
2020-02-14	2B	2	14.6	7.73	-93.8	7.78	94.6	34.45	1899-12-31 16:42:00
2020-02-14	2C	2	14.6	7.7	-91.7	7.19	87.4	34.44	1899-12-31 16:43:00
2020-02-14	2D	2	14.5	7.7	-91.6	7.19	87.3	34.44	1899-12-31 16:44:00
2020-02-14	2E	2	14.5	7.69	-91.2	7.21	87.3	34.44	1899-12-31 16:45:00
2020-02-14	2F	2	14.6	7.69	-91.4	7.21	87.6	34.44	1899-12-31 16:46:00
2020-02-14	3A	3	15.8	7.52	-81.5	5.49	68.3	34.28	1899-12-31 16:48:00
2020-02-14	3B	3	15.7	7.54	-82.8	5.87	73.1	34.45	1899-12-31 16:49:00
2020-02-14	3C	3	15.8	7.52	-81.6	5.23	65	34.44	1899-12-31 16:50:00
2020-02-14	3D	3	15.8	7.54	-82.7	5.9	73.5	34.44	1899-12-31 16:51:00
2020-02-14	3E	3	15.8	7.52	-81.6	5.52	68.7	34.45	1899-12-31 16:52:00
2020-02-14	3F	3	15.7	7.53	-82.3	5.64	70.1	34.44	1899-12-31 16:53:00
2020-02-15	1A	1	13.8	7.88	-102	8.62	103	34.47	1899-12-31 19:52:00
2020-02-15	1B	1	13.6	7.91	-103.4	8.8	104.8	34.44	1899-12-31 19:53:00
2020-02-15	1C	1	13.6	7.9	-102.7	8.67	103.2	34.45	1899-12-31 19:54:00
2020-02-15	1D	1	13.7	7.9	-102.8	8.6	102.7	34.44	1899-12-31 19:55:00
2020-02-15	1E	1	13.5	7.92	-104.1	8.72	103.7	34.45	19.55
2020-02-15	1F	1	13.6	7.91	-103.6	8.62	102.5	34.44	1899-12-31 19:57:00
2020-02-15	2A	2	15	7.71	-92	6.81	83.5	34.45	1899-12-31 19:59:00
2020-02-15	2B	2	15.3	7.75	-94.7	7.5	92.6	34.46	1899-12-31 20:00:00
2020-02-15	2C	2	14.9	7.71	-92.1	6.94	84.3	34.45	1899-12-31 20:01:00
2020-02-15	2D	2	14.8	7.7	-91.7	6.86	83.7	34.45	1899-12-31 20:02:00
2020-02-15	2E	2	14.8	7.69	-91.2	6.73	82.1	34.45	1899-12-31 20:03:00
2020-02-15	2F	2	15	7.69	-91.1	6.69	81.9	34.45	1899-12-31 20:04:00
2020-02-15	3A	3	16	7.53	-82.2	5.24	65.4	34.44	1899-12-31 20:05:00
2020-02-15	3B	3	16	7.53	-82.4	5.67	70.8	34.44	1899-12-31 20:07:00
2020-02-15	3C	3	15.9	7.51	-81.3	5.15	64.1	34.45	1899-12-31 20:07:00
2020-02-15	3D	3	16.1	7.51	-81.6	5.37	67.4	34.46	1899-12-31 20:08:00
2020-02-15	3E	3	16	7.51	-81.3	5.37	67	34.46	1899-12-31 20:09:00
2020-02-15	3F	3	15.9	7.53	-82	5.55	69.2	34.45	1899-12-31 20:09:00
2020-02-16	1A	1	13.2	7.89	-102	8.9	105.2	34.44	1899-12-31 13:25:00
2020-02-16	1B	1	13	7.89	-102.2	9.04	106.4	34.44	1899-12-31 13:26:00
2020-02-16	1C	1	13.1	7.89	-102.1	8.84	104.3	34.43	1899-12-31 13:28:00
2020-02-16	1D	1	13.1	7.89	-102.2	8.77	103.4	34.44	1899-12-31 13:29:00
2020-02-16	1E	1	13	7.91	-103.1	8.8	103.3	34.44	1899-12-31 13:31:00
2020-02-16	1F	1	13	7.91	-103.1	8.7	102.2	34.44	1899-12-31 13:32:00
2020-02-16	2A	2	14.7	7.69	-91	6.71	81.7	34.44	1899-12-31 13:38:00
2020-02-16	2B	2	15	7.73	-93.7	7.37	90.3	34.44	1899-12-31 13:39:00
2020-02-16	2C	2	14.7	7.69	-91.3	6.68	81.3	34.44	1899-12-31 13:41:00
2020-02-16	2D	2	14.6	7.69	-91.4	6.8	82.7	34.43	1899-12-31 13:42:00
2020-02-16	2E	2	14.6	7.69	-91.2	6.7	81.4	34.44	1899-12-31 13:44:00
2020-02-16	2F	2	14.7	7.68	-90.8	6.67	81.2	34.44	1899-12-31 13:45:00
2020-02-16	3A	3	15.8	7.5	-80.5	5.14	64.2	34.44	1899-12-31 13:56:00
2020-02-16	3B	3	15.8	7.52	-81.8	5.58	69.5	34.45	1899-12-31 14:00:00
2020-02-16	3C	3	15.9	7.49	-80.3	5.34	66.6	34.44	1899-12-31 14:07:00
2020-02-16	3D	3	15.9	7.5	-80.5	5.3	66.1	34.45	1899-12-31 14:08:00
2020-02-16	3E	3	15.9	7.5	-80.6	5.24	65.3	34.44	1899-12-31 14:11:00
2020-02-16	3F	3	15.9	7.5	-80.6	5.23	65.2	34.44	1899-12-31 14:12:00
2020-02-17	1A	1	13.2	7.91	-103.3	8.56	101.2	34.44	1899-12-31 13:25:00
2020-02-17	1B	1	13.1	7.92	-103.9	8.69	102.5	34.42	1899-12-31 13:26:00
2020-02-17	1C	1	13.2	7.91	-103.4	8.57	101.2	34.43	1899-12-31 13:27:00
2020-02-17	1D	1	13.2	7.91	-103.3	8.57	101.3	34.43	1899-12-31 13:28:00
2020-02-17	1E	1	13	7.92	-104.1	8.71	102.6	34.43	1899-12-31 13:29:00
2020-02-17	1F	1	13.1	7.92	-103.9	8.67	102.2	34.43	1899-12-31 13:29:00
2020-02-17	2A	2	14.7	7.7	-91.8	6.83	83.1	34.41	1899-12-31 13:32:00
2020-02-17	2B	2	14.9	7.75	-94.5	7.42	90.6	34.45	1899-12-31 13:34:00
2020-02-17	2C	2	14.6	7.7	-91.8	6.86	83.3	34.43	1899-12-31 13:35:00
2020-02-17	2D	2	14.6	7.7	-91.5	6.89	83.7	34.44	1899-12-31 13:36:00
2020-02-17	2E	2	14.5	7.69	-91	6.75	81.9	34.43	1899-12-31 13:37:00
2020-02-17	2F	2	14.7	7.68	-90.8	6.68	81.3	34.44	1899-12-31 13:38:00
2020-02-17	3A	3	15.7	7.51	-81.1	5.18	64.3	34.43	1899-12-31 13:40:00
2020-02-17	3B	3	15.7	7.53	-82.1	5.54	66.8	34.43	1899-12-31 13:41:00
2020-02-17	3C	3	15.7	7.5	-80.7	5.24	65.1	34.43	1899-12-31 13:42:00
2020-02-17	3D	3	15.7	7.51	-81.3	5.45	67.7	34.44	1899-12-31 13:42:00
2020-02-17	3E	3	15.7	7.51	-81	5.37	66.7	34.43	1899-12-31 13:43:00
2020-02-17	3F	3	15.7	7.5	-80.5	5.31	65.8	34.44	1899-12-31 13:44:00
2020-02-18	1A	1	13.5	7.88	-101.6	8.26	98.2	34.41	1899-12-31 15:46:00
2020-02-18	1B	1	13.3	7.9	-103	8.5	100.5	34.41	1899-12-31 15:47:00
2020-02-18	1C	1	13.4	7.89	-102.6	8.43	100	34.42	1899-12-31 15:48:00
2020-02-18	1D	1	13.5	7.9	-102.7	8.45	100.4	34.42	1899-12-31 15:48:00
2020-02-18	1E	1	13.3	7.91	-103.5	8.59	101.7	34.42	15.49
2020-02-18	1F	1	13.3	7.91	-103.6	8.63	102.3	34.4	1899-12-31 15:50:00
2020-02-18	2A	2	14.9	7.69	-91.3	6.6	80.7	34.4	1899-12-31 16:01:00
2020-02-18	2B	2	15.1	7.76	-95.3	7.41	90.9	34.43	1899-12-31 16:03:00
2020-02-18	2C	2	14.9	7.7	-91.8	6.93	84.5	34.42	1899-12-31 16:05:00
2020-02-18	2D	2	14.9	7.7	-91.8	6.77	82.6	34.42	1899-12-31 16:05:00
2020-02-18	2E	2	14.8	7.7	-91.6	6.74	82.3	34.42	1899-12-31 16:06:00
2020-02-18	2F	2	14.9	7.69	-91.3	6.72	82.1	34.43	1899-12-31 16:07:00
2020-02-18	3A	3	15.8	7.5	-80.8	5.22	65	34.41	1899-12-31 16:20:00
2020-02-18	3B	3	15.8	7.52	-81.6	5.76	71.6	34.45	1899-12-31 16:21:00
2020-02-18	3C	3	15.9	7.49	-80	5.12	63.8	34.42	1899-12-31 16:22:00
2020-02-18	3D	3	15.9	7.51	-81	5.45	68	34.43	1899-12-31 16:23:00
2020-02-18	3E	3	15.7	7.52	-81.7	5.51	68.4	34.42	1899-12-31 16:24:00
2020-02-18	3F	3	15.9	7.49	-80.2	5.2	64.8	34.42	1899-12-31 16:24:00
2020-02-19	1A	1	12.7	7.96	-106.1	8.51	99.4	34.39	1899-12-31 11:39:00
2020-02-19	1B	1	12.9	7.93	-104.2	8.45	99.3	34.39	1899-12-31 11:40:00
2020-02-19	1C	1	12.6	7.96	-106	8.61	100.4	34.39	1899-12-31 11:41:00
2020-02-19	1D	1	12.7	7.96	-106.3	8.64	101	34.39	1899-12-31 11:42:00
2020-02-19	1E	1	12.9	7.94	-104.8	8.56	100.5	34.39	1899-12-31 11:43:00
2020-02-19	1F	1	12.9	7.93	-104.6	8.55	100.3	34.34	1899-12-31 11:44:00
2020-02-19	2A	2	14.7	7.79	-97	7.67	93.3	34.4	1899-12-31 11:55:00
2020-02-19	2B	2	14.9	7.72	-92.8	7.43	90.8	34.4	1899-12-31 11:49:00
2020-02-19	2C	2	14.8	7.72	-92.7	7.28	88.7	34.39	1899-12-31 11:50:00
2020-02-19	2D	2	14.8	7.72	-92.9	7.07	86.3	34.39	1899-12-31 11:51:00
2020-02-19	2E	2	14.8	7.71	-92.4	6.93	84.7	34.41	1899-12-31 11:52:00
2020-02-19	2F	2	14.9	7.71	-92.4	7.07	86.5	34.4	1899-12-31 11:52:00
2020-02-19	3A	3	15.5	7.52	-81.7	5.85	72.1	34.43	1899-12-31 12:17:00
2020-02-19	3B	3	16.5	7.51	-81.2	5.83	73.5	34.41	1899-12-31 11:59:00
2020-02-19	3C	3	16.3	7.52	-81.9	5.95	74.9	34.41	1899-12-31 12:00:00
2020-02-19	3D	3	16.5	7.5	-80.6	5.73	72.2	34.42	1899-12-31 12:01:00
2020-02-19	3E	3	16	7.48	-79.6	5.31	66.3	34.44	1899-12-31 12:14:00
2020-02-19	3F	3	15.6	7.52	-81.5	5.61	69.5	34.43	1899-12-31 12:15:00
2020-02-20	1A	1	12.7	7.9	-102.6	8.56	99.9	34.41	1899-12-31 11:49:00
2020-02-20	1B	1	12.6	7.9	-102.7	8.49	99	34.4	1899-12-31 11:50:00
2020-02-20	1C	1	12.6	7.91	-103.4	8.39	97.8	34.4	1899-12-31 11:51:00
2020-02-20	1D	1	12.6	7.91	-103.5	8.22	95.8	34.4	1899-12-31 11:53:00
2020-02-20	1E	1	12.6	7.9	-102.9	8.88	103.5	34.39	1899-12-31 11:59:00
2020-02-20	1F	1	12.6	7.91	-103.5	8.62	100.6	34.39	1899-12-31 12:00:00
2020-02-20	2A	2	14.4	7.67	-90.1	6.25	75.7	34.35	1899-12-31 12:09:00
2020-02-20	2B	2	14.5	7.67	-89.7	6.32	76.5	34.39	1899-12-31 12:11:00
2020-02-20	2C	2	14.4	7.68	-90.5	6.39	77	34.4	1899-12-31 12:12:00
2020-02-20	2D	2	14.4	7.68	-90.9	6.41	77.7	34.4	1899-12-31 12:13:00
2020-02-20	2E	2	14.5	7.68	-90.6	6.45	78.1	34.4	1899-12-31 12:15:00
2020-02-20	2F	2	14.5	7.67	-90	6.48	78.6	34.4	1899-12-31 12:16:00
2020-02-20	3A	3	15.6	7.5	-80.7	5.86	72.7	34.39	1899-12-31 13:05:00
2020-02-20	3B	3	16	7.48	-79.3	5.66	70.7	34.4	1899-12-31 12:27:00
2020-02-20	3C	3	15.9	7.49	-80.1	5.9	73.6	34.41	1899-12-31 12:29:00
2020-02-20	3D	3	15.9	7.57	-84.4	6.39	79.8	34.41	1899-12-31 12:31:00
2020-02-20	3E	3	16.1	7.46	-78.2	5.65	70.6	34.41	1899-12-31 12:32:00
2020-02-20	3F	3	15.6	7.52	-81.6	6.29	78	34.41	1899-12-31 12:36:00
2020-02-21	1A	1	13.2	7.91	-103.2	9.73	93.4	34.36	1899-12-31 14:07:00
2020-02-21	1B	1	13.1	7.92	-103.7	10.48	99.7	34.4	1899-12-31 14:10:00
2020-02-21	1C	1	13.1	7.94	-105	10.46	99.8	34.39	1899-12-31 14:21:00
2020-02-21	1D	1	13.2	7.94	-105.4	10.51	100.4	34.4	1899-12-31 14:24:00
2020-02-21	1E	1	13	7.95	-105.7	10.56	100.5	34.4	1899-12-31 14:29:00
2020-02-21	1F	1	13.1	7.95	-105.8	10.43	99.5	34.4	1899-12-31 14:32:00
2020-02-21	2A	2	14.9	7.68	-90.9	8.56	84.9	34.4	1899-12-31 14:38:00
2020-02-21	2B	2	15	7.67	-90.4	8.38	83.33	34.41	1899-12-31 14:42:00
2020-02-21	2C	2	14.9	7.66	-89.5	8.35	82.8	34.41	1899-12-31 14:48:00
2020-02-21	2D	2	14.9	7.68	-90.5	8.35	82.7	34.4	1899-12-31 14:50:00
2020-02-21	2E	2	14.8	7.68	-90.6	8.23	81.4	34.3	1899-12-31 14:50:00
2020-02-21	2F	2	14.9	7.67	-90.2	8.14	80.8	34.36	1899-12-31 14:53:00
2020-02-21	3A	3	15.9	7.53	-82.2	7.11	71.8	34.41	1899-12-31 14:55:00
2020-02-21	3B	3	16.2	7.48	-79.2	7.07	72	34.41	1899-12-31 14:58:00
2020-02-21	3C	3	15.8	7.5	-80.4	6.69	67.4	34.39	1899-12-31 15:08:00
2020-02-21	3D	3	16.2	7.48	-79.6	6.89	70.4	34.41	1899-12-31 15:13:00
2020-02-21	3E	3	16.1	7.47	-78.7	6.83	69.4	34.41	1899-12-31 15:15:00
2020-02-21	3F	3	15.6	7.5	-80.5	6.74	68	34.34	1899-12-31 15:18:00
2020-02-22	1A	1	12.8	7.94	-104.9	9.66	113.2	34.4	1899-12-31 12:05:00
2020-02-22	1B	1	12.8	7.95	-105.3	9.72	113.7	34.4	1899-12-31 12:07:00
2020-02-22	1C	1	12.8	7.95	-105.5	9.68	113.4	34.4	1899-12-31 12:09:00
2020-02-22	1D	1	12.9	7.95	-105.8	9.7	113.8	34.39	1899-12-31 12:11:00
2020-02-22	1E	1	12.8	7.96	-106	9.66	113.1	34.39	1899-12-31 12:14:00
2020-02-22	1F	1	12.8	7.96	-106	9.57	112.3	34.4	1899-12-31 12:16:00
2020-02-22	2A	2	14.6	7.7	-91.6	7.69	93.4	34.39	1899-12-31 12:19:00
2020-02-22	2B	2	14.6	7.69	-91.2	7.53	91.5	34.41	1899-12-31 12:22:00
2020-02-22	2C	2	14.6	7.7	-91.7	7.4	89.8	34.4	1899-12-31 12:24:00
2020-02-22	2D	2	14.6	7.69	-91.5	7.5	91.1	34.4	1899-12-31 12:27:00
2020-02-22	2E	2	14.6	7.69	-91.2	7.25	88	34.4	1899-12-31 12:29:00
2020-02-22	2F	2	14.7	7.68	-90.6	7.43	90.3	34.41	1899-12-31 12:31:00
2020-02-22	3A	3	15.6	7.5	-80.7	6.57	81.4	34.39	1899-12-31 12:34:00
2020-02-22	3B	3	15.9	7.48	-79.4	6.31	78.7	34.41	1899-12-31 12:37:00
2020-02-22	3C	3	15.6	7.51	-81	6.23	77.2	34.41	1899-12-31 12:39:00
2020-02-22	3D	3	16	7.48	-79.5	6.14	76.7	34.41	1899-12-31 12:42:00
2020-02-22	3E	3	16	7.47	-78.7	7.06	88.3	34.4	1899-12-31 12:44:00
2020-02-22	3F	3	15.7	7.53	-82	6.41	79.5	34.4	1899-12-31 12:47:00
2020-02-23	1A	1	12.7	7.92	-103.5	9.92	116	34.44	1899-12-31 14:17:00
2020-02-23	1B	1	12.6	7.92	-104	10.08	117.5	34.44	1899-12-31 14:18:00
2020-02-23	1C	1	12.6	7.92	-103.9	9.99	116.5	34.44	1899-12-31 14:19:00
2020-02-23	1D	1	12.7	7.92	-104.2	9.92	116	34.44	1899-12-31 14:20:00
2020-02-23	1E	1	12.5	7.94	-104.6	10.04	117	34.44	1899-12-31 14:21:00
2020-02-23	1F	1	12.5	7.93	-104.5	9.97	116.2	34.44	1899-12-31 14:21:00
2020-02-23	2A	2	14.7	7.68	-90.5	7.61	92.7	34.44	1899-12-31 14:23:00
2020-02-23	2B	2	14.7	7.67	-89.9	7.54	92	34.45	1899-12-31 14:24:00
2020-02-23	2C	2	14.5	7.67	-90.2	7.5	90.8	34.45	1899-12-31 14:25:00
2020-02-23	2D	2	14.5	7.67	-90.2	7.36	89.1	34.44	1899-12-31 14:26:00
2020-02-23	2E	2	14.5	7.67	-90.2	7.37	89.2	34.44	1899-12-31 14:27:00
2020-02-23	2F	2	14.7	7.66	-89.7	7.47	91.1	34.45	1899-12-31 14:28:00
2020-02-23	3A	3	15.8	7.53	-82.3	6.52	81	34.44	1899-12-31 14:29:00
2020-02-23	3B	3	16	7.47	-78.6	5.81	72.7	34.44	1899-12-31 14:30:00
2020-02-23	3C	3	15.9	7.49	-80	5.98	74.7	34.45	1899-12-31 14:31:00
2020-02-23	3D	3	16.1	7.47	-78.8	6.02	75.5	34.45	1899-12-31 14:31:00
2020-02-23	3E	3	16.1	7.45	-77.6	5.92	74.2	34.45	1899-12-31 14:32:00
2020-02-23	3F	3	15.5	7.7	-91.7	7.45	92.2	34.46	1899-12-31 14:34:00
2020-02-24	1A	1	12.7	7.86	-100.4	10.01	117.1	34.5	1899-12-31 11:42:00
2020-02-24	1B	1	12.7	7.86	-100.7	10.04	117.6	34.48	1899-12-31 11:44:00
2020-02-24	1C	1	12.7	7.87	-101.1	10.02	117.2	34.5	1899-12-31 11:45:00
2020-02-24	1D	1	12.8	7.87	-101.1	10.07	118.1	34.49	1899-12-31 11:46:00
2020-02-24	1E	1	12.8	7.88	-101.5	9.97	116.7	34.5	1899-12-31 11:47:00
2020-02-24	1F	1	12.8	7.88	-101.5	9.94	116.4	34.5	1899-12-31 11:48:00
2020-02-24	2A	2	14.4	7.68	-90.3	7.86	95	34.48	1899-12-31 11:50:00
2020-02-24	2B	2	14.4	7.67	-90.1	7.88	95.3	34.5	1899-12-31 11:51:00
2020-02-24	2C	2	14.3	7.68	-90.8	8	96.6	34.5	1899-12-31 11:52:00
2020-02-24	2D	2	14.4	7.68	-90.7	7.85	94.9	34.5	1899-12-31 11:53:00
2020-02-24	2E	2	14.4	7.68	-90.6	7.73	93.5	34.49	1899-12-31 11:54:00
2020-02-24	2F	2	14.5	7.67	-90.1	7.72	93.7	34.51	1899-12-31 11:55:00
2020-02-24	3A	3	15.6	7.51	-81.1	6.11	75.8	34.5	1899-12-31 11:57:00
2020-02-24	3B	3	15.9	7.48	-79.6	6.17	77.1	34.51	1899-12-31 11:58:00
2020-02-24	3C	3	15.7	7.48	-79.7	5.84	72.7	34.5	1899-12-31 11:59:00
2020-02-24	3D	3	16	7.45	-78.1	5.72	71.4	34.51	1899-12-31 12:00:00
2020-02-24	3E	3	16	7.45	-77.9	5.82	72.7	34.51	1899-12-31 12:01:00
2020-02-24	3F	3	15.6	7.51	-81.2	6.37	78.7	34.5	1899-12-31 12:02:00
2020-02-25	1A	1	13.4	7.83	-98.8	9.26	109.7	34.47	1899-12-31 09:19:00
2020-02-25	1B	1	13.3	7.84	-99.4	9.22	108.5	34.45	1899-12-31 09:21:00
2020-02-25	1C	1	13.4	7.84	-99.6	9.21	109.1	34.47	1899-12-31 09:23:00
2020-02-25	1D	1	13.5	7.86	-100.6	9.11	108.1	34.47	1899-12-31 09:30:00
2020-02-25	1E	1	13.3	7.87	-101.1	9.35	110.6	34.47	1899-12-31 09:32:00
2020-02-25	1F	1	13.3	7.87	-101.1	10.23	108.5	34.46	1899-12-31 09:37:00
2020-02-25	2A	2	14.5	7.71	-92.6	9.18	99.6	34.47	1899-12-31 09:41:00
2020-02-25	2B	2	14.6	7.69	-91.2	7.89	95.8	34.47	1899-12-31 09:43:00
2020-02-25	2C	2	14.5	7.7	-91.7	7.99	96.8	34.44	1899-12-31 09:46:00
2020-02-25	2D	2	14.5	7.7	-91.6	7.62	92.7	34.47	1899-12-31 09:49:00
2020-02-25	2E	2	14.6	7.69	-91.3	7.57	91.8	34.47	1899-12-31 09:50:00
2020-02-25	2F	2	14.6	7.69	-91.1	7.65	93.1	34.47	1899-12-31 09:51:00
2020-02-25	3A	3	15.7	7.55	-82.4	6.45	75	34.46	1899-12-31 09:53:00
2020-02-25	3B	3	16	7.49	-80.1	6.21	77.3	34.47	1899-12-31 09:55:00
2020-02-25	3C	3	15.7	7.48	-79.5	6.25	76.5	34.47	1899-12-31 09:57:00
2020-02-25	3D	3	16	7.47	-79	6.25	75.5	34.44	1899-12-31 10:00:00
2020-02-25	3E	3	16	7.46	-78.4	6.46	73.1	34.47	10.02
2020-02-25	3F	3	15.6	7.53	-82.3	6.71	82.5	34.47	1899-12-31 10:04:00
2020-02-26	1A	1	13.1	7.84	-99.6	9.43	110.9	34.46	1899-12-31 09:30:00
2020-02-26	1B	1	13.1	7.86	-100.5	9.4	109.7	34.47	1899-12-31 09:32:00
2020-02-26	1C	1	13.1	7.87	-100.9	9.23	109	34.44	1899-12-31 09:34:00
2020-02-26	1D	1	13.1	7.87	-101.2	9.24	109	34.47	1899-12-31 09:35:00
2020-02-26	1E	1	13	7.89	-102	9.21	109.1	34.45	1899-12-31 09:37:00
2020-02-26	1F	1	13	7.89	-102.1	9.3	108.6	34.45	1899-12-31 09:39:00
2020-02-26	2A	2	14.4	7.69	-90.8	7.62	92	34.45	1899-12-31 09:45:00
2020-02-26	2B	2	14.4	7.69	-91	7.7	93	34.37	1899-12-31 09:46:00
2020-02-26	2C	2	14.4	7.69	-91.5	7.7	92.4	34.46	1899-12-31 09:47:00
2020-02-26	2D	2	14.3	7.69	-91.4	7.51	90.5	34.44	1899-12-31 09:48:00
2020-02-26	2E	2	14.3	7.7	-91.6	7.52	89.4	34.45	1899-12-31 09:50:00
2020-02-26	2F	2	14.4	7.69	-91.1	7.77	93.9	34.46	1899-12-31 09:51:00
2020-02-26	3A	3	15.5	7.52	-81	5.9	73	34.44	1899-12-31 09:56:00
2020-02-26	3B	3	15.9	7.48	-79.5	6.2	77.2	34.5	1899-12-31 09:57:00
2020-02-26	3C	3	15.5	7.5	-80.7	6.02	74.2	34.42	1899-12-31 09:59:00
2020-02-26	3D	3	15.9	7.48	-79.3	6.1	76.3	34.46	1899-12-31 10:00:00
2020-02-26	3E	3	15.8	7.46	-78.2	5.61	69.9	34.45	1899-12-31 10:02:00
2020-02-26	3F	3	15.5	7.49	-79.9	5.98	73.9	34.45	1899-12-31 10:04:00
2020-02-27	1A	1	13.3	7.92	-103.9	9.33	110.5	34.42	1899-12-31 09:37:00
2020-02-27	1B	1	13.3	7.93	-104.6	9.27	109.8	34.41	1899-12-31 09:38:00
2020-02-27	1C	1	13.3	7.93	-104.7	9.23	109.1	34.42	1899-12-31 09:39:00
2020-02-27	1D	1	13.3	7.94	-104.9	9.19	108.9	34.42	1899-12-31 09:41:00
2020-02-27	1E	1	13.2	7.95	-105.5	9.3	109.7	34.39	1899-12-31 09:42:00
2020-02-27	1F	1	13.2	7.95	-105.5	9.23	109.1	34.42	1899-12-31 09:43:00
2020-02-27	2A	2	14.5	7.69	-91.4	7.4	89.7	34.41	1899-12-31 09:49:00
2020-02-27	2B	2	14.6	7.7	-91.5	7.44	90.3	34.42	1899-12-31 09:52:00
2020-02-27	2C	2	14.5	7.7	-92.1	7.45	90.3	34.43	1899-12-31 09:53:00
2020-02-27	2D	2	14.6	7.7	-91.8	7.15	86.8	34.41	1899-12-31 09:54:00
2020-02-27	2E	2	14.6	7.7	-92	7.13	86.15	34.42	1899-12-31 09:56:00
2020-02-27	2F	2	14.6	7.7	-91.6	7.35	89.3	34.42	1899-12-31 09:56:00
2020-02-27	3A	3	15.5	7.51	-81.1	5.88	72.5	34.42	1899-12-31 10:13:00
2020-02-27	3B	3	15.7	7.49	-80.1	6.76	76.2	34.43	1899-12-31 10:15:00
2020-02-27	3C	3	15.4	7.52	-81.3	5.78	74.4	34.41	1899-12-31 10:18:00
2020-02-27	3D	3	15.7	7.48	-79.6	5.76	71.6	34.42	1899-12-31 10:20:00
2020-02-27	3E	3	15.7	7.46	-78.4	5.55	68.8	34.42	1899-12-31 10:22:00
2020-02-27	3F	3	15.3	7.5	-80.5	6.01	72.3	34.42	1899-12-31 10:24:00
2020-02-28	1A	1	12.9	7.9	-102.8	9.61	112.9	34.49	1899-12-31 10:06:00
2020-02-28	1B	1	12.8	7.92	-103.7	9.64	113	34.48	1899-12-31 10:07:00
2020-02-28	1C	1	12.8	7.92	-103.8	9.59	112.3	34.48	1899-12-31 10:08:00
2020-02-28	1D	1	12.9	7.92	-104	9.52	111.9	34.38	1899-12-31 10:09:00
2020-02-28	1E	1	12.7	7.94	-104.7	9.6	112.6	34.48	1899-12-31 10:10:00
2020-02-28	1F	1	12.7	7.94	-104.8	9.58	112.4	34.47	1899-12-31 10:12:00
2020-02-28	2A	2	14.4	7.69	-91.2	7.75	93.8	34.48	1899-12-31 10:16:00
2020-02-28	2B	2	14.5	7.69	-91.2	7.63	92.5	34.48	1899-12-31 10:17:00
2020-02-28	2C	2	14.4	7.7	-91.6	7.68	93.1	34.38	1899-12-31 10:19:00
2020-02-28	2D	2	14.4	7.69	-91.5	7.42	89.8	34.46	1899-12-31 10:20:00
2020-02-28	2E	2	14.4	7.7	-91.6	7.46	90.3	34.48	1899-12-31 10:21:00
2020-02-28	2F	2	14.5	7.69	-91	7.44	90.2	34.48	1899-12-31 10:22:00
2020-02-28	3A	3	15.6	7.52	-81.8	6.25	77.5	34.47	1899-12-31 10:27:00
2020-02-28	3B	3	15.9	7.49	-80	6.25	77.9	34.44	1899-12-31 10:29:00
2020-02-28	3C	3	15.6	7.5	-80.6	6.01	74.5	34.48	1899-12-31 10:30:00
2020-02-28	3D	3	15.9	7.47	-79	5.92	73.8	34.48	1899-12-31 10:31:00
2020-02-28	3E	3	16.1	7.45	-77.7	5.55	69.4	34.49	1899-12-31 10:32:00
2020-02-28	3F	3	15.6	7.51	-81.4	6.26	77.7	34.48	1899-12-31 10:33:00
2020-02-29	1A	1	12.9	7.92	-103.9	9.66	113.4	34.48	1899-12-31 11:40:00
2020-02-29	1B	1	12.8	7.93	-104.4	9.87	115.7	34.46	1899-12-31 11:41:00
2020-02-29	1C	1	12.8	7.93	-104.3	9.77	114.6	34.48	1899-12-31 11:42:00
2020-02-29	1D	1	12.9	7.93	-104.5	9.69	113.8	34.48	1899-12-31 11:43:00
2020-02-29	1E	1	12.7	7.95	-105.4	9.74	114	34.48	1899-12-31 11:45:00
2020-02-29	1F	1	12.7	7.95	-105.4	9.7	113.5	34.48	1899-12-31 11:45:00
2020-02-29	2A	2	14.5	7.71	-92.1	7.72	93.7	34.48	1899-12-31 11:49:00
2020-02-29	2B	2	14.6	7.7	-91.9	7.68	93.3	34.49	1899-12-31 11:49:00
2020-02-29	2C	2	14.4	7.71	-92.4	7.77	94	34.47	1899-12-31 11:50:00
2020-02-29	2D	2	14.4	7.71	-92.1	7.45	90.3	34.48	1899-12-31 11:51:00
2020-02-29	2E	2	14.4	7.71	-92.2	7.53	91	34.48	1899-12-31 11:52:00
2020-02-29	2F	2	14.5	7.7	-91.7	7.4	90.1	34.48	1899-12-31 11:53:00
2020-02-29	3A	3	15.7	7.51	-81.1	5.75	71.4	34.48	1899-12-31 11:57:00
2020-02-29	3B	3	16	7.48	-79.5	5.86	73.3	34.47	1899-12-31 11:58:00
2020-02-29	3C	3	15.7	7.51	-81.1	6.63	82.3	34.49	1899-12-31 11:59:00
2020-02-29	3D	3	16	7.48	-79.6	5.91	73.8	34.49	1899-12-31 11:59:00
2020-02-29	3E	3	16	7.45	-77.9	5.34	66.8	34.48	1899-12-31 12:00:00
2020-02-29	3F	3	15.6	7.51	-81.2	6.03	74.8	34.49	1899-12-31 12:01:00
2020-03-01	1A	1	12.9	7.82	-98.3	9.27	108.3	34.53	1899-12-31 20:42:00
2020-03-01	1B	1	12.8	7.84	-99.3	9.21	107.6	34.53	1899-12-31 20:43:00
2020-03-01	1C	1	12.9	7.83	-99.2	9.04	106	34.53	1899-12-31 20:45:00
2020-03-01	1D	1	12.9	7.84	-99.4	9.84	106.2	34.52	1899-12-31 20:46:00
2020-03-01	1E	1	12.7	7.86	-100.5	9.21	108.1	34.53	1899-12-31 20:48:00
2020-03-01	1F	1	12.8	7.87	-100.9	9.13	107	34.53	1899-12-31 20:49:00
2020-03-01	2A	2	14.1	7.68	-90.5	7.33	87.1	34.54	1899-12-31 20:52:00
2020-03-01	2B	2	14.3	7.7	-92	7.73	93.5	34.54	1899-12-31 20:53:00
2020-03-01	2C	2	14	7.68	-90.8	7.72	92.8	34.54	1899-12-31 20:54:00
2020-03-01	2D	2	14.1	7.68	-90.5	6.96	83.7	34.54	1899-12-31 20:55:00
2020-03-01	2E	2	14	7.68	-90.7	7.51	90.4	34.53	1899-12-31 20:57:00
2020-03-01	2F	2	14.2	7.67	-90.2	7.49	90.4	34.53	1899-12-31 20:58:00
2020-03-01	3A	3	15.2	7.52	-81.9	5.76	70.8	34.53	1899-12-31 21:00:00
2020-03-01	3B	3	15.4	7.5	-80.5	5.6	69.1	34.54	1899-12-31 21:01:00
2020-03-01	3C	3	15.2	7.5	-80.5	5.86	71.8	34.54	1899-12-31 21:03:00
2020-03-01	3D	3	15.5	7.47	-78.7	5.82	72	34.54	1899-12-31 21:03:00
2020-03-01	3E	3	15.5	7.45	-77.9	5.16	64.6	34.54	1899-12-31 21:05:00
2020-03-01	3F	3	15.1	7.52	-81.7	6.45	79.4	34.54	1899-12-31 21:06:00
2020-03-02	1A	1	13.4	7.84	-99.5	9.09	107.8	34.51	1899-12-31 15:13:00
2020-03-02	1B	1	13.2	7.85	-100.1	9.18	108.1	34.51	1899-12-31 15:16:00
2020-03-02	1C	1	13.2	7.86	-100.4	8.95	105.5	34.54	1899-12-31 15:18:00
2020-03-02	1D	1	13.2	7.86	-100.5	9.28	109.6	34.51	1899-12-31 15:19:00
2020-03-02	1E	1	13	7.88	-101.5	9.02	105.8	34.51	1899-12-31 15:21:00
2020-03-02	1F	1	13	7.88	-101.8	8.85	103.9	34.51	1899-12-31 15:22:00
2020-03-02	2A	2	14.5	7.69	-91.3	7.27	88.4	34.51	1899-12-31 15:24:00
2020-03-02	2B	2	14.9	7.77	-95.8	8.06	98.3	34.53	1899-12-31 15:25:00
2020-03-02	2C	2	14.4	7.7	-91.5	7.4	88.3	34.45	1899-12-31 15:27:00
2020-03-02	2D	2	14.4	7.69	-91.2	7.24	87.5	34.51	1899-12-31 15:28:00
2020-03-02	2E	2	14.3	7.69	-91.1	7.11	86.4	34.51	1899-12-31 15:29:00
2020-03-02	2F	2	14.5	7.68	-90.7	7.17	87.1	34.5	1899-12-31 15:30:00
2020-03-02	3A	3	15.6	7.53	-82	6.02	71.6	34.5	1899-12-31 15:32:00
2020-03-02	3B	3	15.9	7.48	-79.9	5.66	70.5	34.53	1899-12-31 15:34:00
2020-03-02	3C	3	15.5	7.51	-81.3	5.75	71	34.51	1899-12-31 15:35:00
2020-03-02	3D	3	16	7.48	-79.4	5.72	71.4	34.51	1899-12-31 15:36:00
2020-03-02	3E	3	15.9	7.45	-77.6	5.34	66.2	34.51	1899-12-31 15:38:00
2020-03-02	3F	3	15.5	7.52	-81.8	5.97	73.7	34.51	1899-12-31 15:39:00
2020-03-03	1A	1	13.3	7.82	-98.6	9.01	106.6	34.51	1899-12-31 11:42:00
2020-03-03	1B	1	13	7.84	-99.7	9.07	106.7	34.5	1899-12-31 11:44:00
2020-03-03	1C	1	13.1	7.83	-99	8.9	104.9	34.52	1899-12-31 11:45:00
2020-03-03	1D	1	13.2	7.84	-99.4	8.93	105.6	34.51	1899-12-31 11:46:00
2020-03-03	1E	1	13	7.86	-100.5	9.07	106.8	34.51	1899-12-31 11:46:00
2020-03-03	1F	1	13	7.86	-100.7	9.14	107.6	34.51	1899-12-31 11:47:00
2020-03-03	2A	2	14.5	7.67	-90.1	7.37	89.5	34.5	1899-12-31 11:49:00
2020-03-03	2B	2	14.9	7.71	-92.3	8.03	98.3	34.53	1899-12-31 11:49:00
2020-03-03	2C	2	14.4	7.68	-90.5	7.51	90.8	34.52	1899-12-31 11:50:00
2020-03-03	2D	2	14.4	7.67	-90	7.28	88.1	34.51	1899-12-31 11:51:00
2020-03-03	2E	2	14.3	7.67	-90.2	7.27	87.8	34.52	1899-12-31 11:52:00
2020-03-03	2F	2	14.5	7.67	-89.9	7.29	88.5	34.51	1899-12-31 11:53:00
2020-03-03	3A	3	15.6	7.5	-80.8	5.92	73.5	34.51	1899-12-31 11:55:00
2020-03-03	3B	3	16	7.47	-79.2	6.07	75.5	34.54	1899-12-31 11:56:00
2020-03-03	3C	3	15.6	7.5	-80.5	6.05	75	34.52	1899-12-31 11:57:00
2020-03-03	3D	3	16	7.45	-77.8	5.67	70.9	34.52	1899-12-31 11:57:00
2020-03-03	3E	3	16	7.44	-77.1	5.55	69.3	34.52	1899-12-31 11:58:00
2020-03-03	3F	3	15.6	7.49	-80.2	6.12	75.7	34.51	1899-12-31 11:59:00
2020-03-04	1A	1	13.1	7.84	-99.5	9.19	108.6	34.47	1899-12-31 10:05:00
2020-03-04	1B	1	13.1	7.87	-101.1	9.1	102.1	34.49	1899-12-31 10:08:00
2020-03-04	1C	1	13.1	7.87	-101.2	8.79	103.5	34.49	1899-12-31 10:10:00
2020-03-04	1D	1	13.2	7.88	-101.7	8.63	103.8	34.5	1899-12-31 10:13:00
2020-03-04	1E	1	13	7.9	-103	9.11	107.4	34.47	1899-12-31 10:15:00
2020-03-04	1F	1	13.1	7.91	-103.1	9.11	108.2	34.48	1899-12-31 10:16:00
2020-03-04	2A	2	14.6	7.69	-90.9	7.27	88.6	34.5	1899-12-31 10:18:00
2020-03-04	2B	2	14.8	7.75	-94.6	8.4	102.8	34.51	1899-12-31 10:20:00
2020-03-04	2C	2	14.6	7.69	-91.2	7.17	87.2	34.5	1899-12-31 10:22:00
2020-03-04	2D	2	14.6	7.68	-90.7	7.15	86.7	34.49	1899-12-31 10:24:00
2020-03-04	2E	2	14.6	7.69	-91	7.19	87.2	34.5	1899-12-31 10:25:00
2020-03-04	2F	2	14.7	7.68	-90.5	7.24	88.3	34.5	1899-12-31 10:27:00
2020-03-04	3A	3	15.7	7.53	-82.3	5.81	72.1	34.42	1899-12-31 10:29:00
2020-03-04	3B	3	16	7.5	-80.2	6.01	73.9	34.51	1899-12-31 10:31:00
2020-03-04	3C	3	15.7	7.51	-81.1	6	75.1	34.51	1899-12-31 10:33:00
2020-03-04	3D	3	16	7.48	-79.5	5.9	73.6	34.44	1899-12-31 10:35:00
2020-03-04	3E	3	16	7.45	-78.1	5.62	70.1	34.51	1899-12-31 10:37:00
2020-03-04	3F	3	15.7	7.51	-81.1	6.06	75.5	34.45	1899-12-31 10:39:00
2020-03-05	1A	1	13.6	7.87	-101.4	8.92	106.3	34.49	1899-12-31 10:51:00
2020-03-05	1B	1	13.5	7.9	-103	9.01	108	34.51	1899-12-31 10:56:00
2020-03-05	1C	1	13.6	7.9	-103.1	8.95	106.5	34.49	1899-12-31 10:58:00
2020-03-05	1D	1	13.6	7.83	-99	8.67	103	34.48	1899-12-31 11:33:00
2020-03-05	1E	1	13.4	7.92	-104.1	9.11	108.2	34.49	1899-12-31 11:00:00
2020-03-05	1F	1	13.4	7.93	-104.5	9.12	108.2	34.5	1899-12-31 11:01:00
2020-03-05	2A	2	14.7	7.67	-89.9	7.26	87.4	34.49	1899-12-31 11:36:00
2020-03-05	2B	2	15.1	7.73	-93.6	7.54	92.2	34.5	1899-12-31 11:37:00
2020-03-05	2C	2	14.7	7.69	-91.1	7.36	89.7	34.49	1899-12-31 11:39:00
2020-03-05	2D	2	14.7	7.68	-90.5	7.16	87.1	34.49	1899-12-31 11:40:00
2020-03-05	2E	2	14.7	7.68	-90.5	7.14	86.9	34.49	1899-12-31 11:41:00
2020-03-05	2F	2	14.8	7.68	-90.5	7.2	87.8	34.49	1899-12-31 11:42:00
2020-03-06	1A	1	13.3	7.85	-99.9	9.12	108.2	34.51	1899-12-31 09:45:00
2020-03-06	1B	1	13.2	7.89	-102.1	9.31	110	34.51	1899-12-31 09:46:00
2020-03-06	1C	1	13.3	7.86	-100.9	8.97	105.3	34.51	1899-12-31 09:47:00
2020-03-06	1D	1	13.4	7.87	-101	8.99	106.5	34.51	1899-12-31 09:49:00
2020-03-06	1E	1	13.2	7.91	-103.2	9.2	108.6	34.51	1899-12-31 09:50:00
2020-03-06	1F	1	13.2	7.91	-103.5	9.2	108.7	34.54	1899-12-31 09:51:00
2020-02-19	3A	3	15.8	7.8	NA	NA	NA	NA	1899-12-31 10:23:00
2020-02-19	3B	3	15.8	7.49	NA	NA	NA	NA	1899-12-31 10:21:00
2020-02-19	3C	3	15.8	7.5	NA	NA	NA	NA	1899-12-31 10:19:00
2020-02-19	3D	3	15.8	7.49	NA	NA	NA	NA	1899-12-31 10:18:00
2020-02-19	3E	3	15.8	7.48	NA	NA	NA	NA	1899-12-31 10:22:00
2020-02-19	3F	3	15.7	7.53	NA	NA	NA	NA	1899-12-31 10:22:00
2020-02-19	3A	3	15.9	7.89	NA	NA	NA	NA	1899-12-31 10:52:00
2020-02-19	3B	3	15.1	7.7	NA	NA	NA	NA	1899-12-31 10:50:00
2020-02-19	3C	3	15.2	7.7	NA	NA	NA	NA	1899-12-31 10:49:00
2020-02-19	3D	3	13.5	7.87	NA	NA	NA	NA	1899-12-31 10:54:00
2020-02-19	3E	3	13.5	7.85	NA	NA	NA	NA	1899-12-31 10:51:00
2020-02-19	3F	3	15.5	7.66	NA	NA	NA	NA	1899-12-31 10:50:00

## Sheet: dry_weight
Name	fish weight
3D-T1-3320-2	61
3B-C2-3220-3	141
3B-C2-3320-1	177
2E-T1-3120-6	179
3D-T1-3320-1	185
2D-C2-3220-3	214
1C-T2-3420-2	223
2E-C2-3520-1	228
2A-C1-3520-1	233
3B-C2-3320-3	234
2C-T2-3520-1	234
1D-T2-3520-1	238
2F-C1-3520-1	238
3B-C2-3320-5	239
3C-T1-3320-1	254
2E-C1-3520-6	254
1F-T2-3120-1	260
2B-T1-3220-2	263
1C-C1-3320-6	263
2C-C2-3220-6	264
1C-C1-3320-4	270
2B-T1-3520-1	275
1B-T1-3620-1	280
3D-T2-3220-2	282
3B-C2-3320-6	286
1E-C2-3320-3	292
2C-C1-3520-3	299
2B-T1-3320-4	301
1F-C1-3320-5	305
2C-C1-3520-1	306
2C-C1-3520-2	310
2B-T2-3220-1	315
2F-C2-3120-5	330
2E-C1-3520-1	332
2B-T2-3220-5	340
1F-T2-3620-1	344
1C-T2-3620-1	345
1F-C2-3620-1	346
2E-T1-3520-2	354
3B-C2-3220-1	356
2A-T2-3120-5	358
3B-C2-3220-6	361
2E-C1-3520-5	362
1C-T1-3520-1	363
2F-T2-3120-3	363
3B-C2-3320-2	374
2E-T1-3520-1	380
2C-C2-3220-3	380
1C-T2-3620-2	387
3D-T2-3220-1	389
2D-C2-3220-5	396
2E-T1-3520-1	398
3B-C2-3220-2	399
2D-C2-3220-4	399
2E-T1-3120-4	408
1C-C1-3420-2	410
2F-C2-3220-1	416
3B-C2-3220-4	417
3D-T2-3220-3	425
2C-T2-3120-2	430
2B-C2-3220-1	431
1C-C1-3320-5	432
2C-C1-3220-6	436
2C-T1-3220-2	436
1E-T2-3220-4	437
2B-T1-3320-1	438
2E-C1-3520-3	438
1A-T2-3420-3	443
2E-C1-3520-4	443
2B-T1-3320-2	445
1A-C2-3120-1	451
2C-C2-3220-5	452
1E-C1-3120-2	453
2B-T2-3120-3	455
1A-T2-3520-1	458
1F-T2-3220-2	459
2D-T2-3220-1	460
1D-T2-3320-5	465
1D-C1-3520-1	470
2F-C2-3120-4	484
2E-C1-3520-2	490
2C-C2-3120-2	492
2B-T1-3320-3	504
3D-C1-3120-1	506
1D-T1-3220-4	510
1A-T1-3220-6	511
1F-T2-3220-3	512
2F-C2-3120-1	515
2A-T2-3120-6	519
1B-C1-3320-3	520
2C-T2-3120-4	521
2A-T1-3520-1	522
2D-C2-3220-6	522
1A-C1-3320-3	524
2B-C2-3220-5	524
2B-T2-3120-2	525
1D-C2-3620-1	527
1E-C2-3120-2	528
1F-C2-3420-7	532
1B-C2-3120-2	533
1D-T2-3320-6	533
2B-T2-3220-4	534
2D-C2-3220-2	546
2C-C2-3220-2	550
2C-T1-3220-1	551
2A-C1-3120-4	554
1B-C1-3320-13	556
2C-T1-3220-7	557
1E-T2-3220-5	565
1E-T2-3220-6	568
1C-T2-3220-6	577
2F-T1-3220-1	577
2C-C2-3120-3	578
2F-C1-3220-8	579
2F-C2-3120-3	583
1C-C1-3320-1	587
1C-C2-3220-6	590
1B-C1-3320-15	592
2F-C2-3120-2	594
1D-C2-3320-2	599
2B-C2-3220-6	601
2C-T2-3120-1	603
1B-C1-3420-1	609
2E-T1-3120-2	611
2A-C1-3120-3	619
1A-C1-3320-2	623
2C-T2-3120-6	624
1E-C2-3220-6	627
1D-T2-3320-2	629
1F-C1-3320-1	630
2C-C1-3220-1	632
2F-C2-3220-3	634
1E-C1-3320-2	636
2F-T2-3220-5	637
2E-T2-3120-1	640
2F-C2-3520-1	640
2B-C2-3220-3	644
2C-T2-3120-3	644
1B-T2-3420-2	645
2B-C2-3220-2	649
1F-T1-3520-1	650
2F-C1-3120-1	651
1F-T2-3220-5	651
1E-C1-3420-1	666
1D-T1-3220-6	667
2B-T2-3120-4	668
1F-T1-3120-2	675
2D-C2-3120-3	702
2C-T2-3120-5	703
1C-C2-3220-3	703
1C-C1-3220-3	705
1E-T1-3320-4	709
1B-T2-3220-9	722
2B-T2-3220-3	722
1E-T2-3420-1	726
2D-C2-3120-1	728
2E-T1-3220-6	730
2F-T2-3220-2	734
1D-T2-3220-5	739
1A-C2-3520-1	741
1F-T1-3220-1	744
1F-T2-3220-4	746
1E-C2-3220-5	755
1B-C1-3420-3	756
1C-C1-3320-3	757
1B-C1-3320-9	765
1C-C2-3120-1	768
1C-T1-3220-5	769
1B-T2-3320-3	774
1D-C1-3520-2	775
1F-T2-3220-6	776
1F-C1-3320-4	782
1D-C1-3220-3	783
1D-T2-3620-1	787
1A-C2-3220-5	790
1C-C1-3220-1	792
1D-T2-3320-4	794
1E-T1-3220-4	795
1D-T2-3220-1	799
1A-C2-3420-1	802
1A-T2-3320-4	804
2B-C2-3220-4	806
2B-T2-3220-2	808
1D-T1-3420-1	810
1D-C2-3220-5	812
1C-T1-3220-4	813
1B-T2-3320-1	814
1F-C1-3320-6	815
1D-T2-3520-2	816
1E-T1-3520-1	816
1A-T1-3120-4	818
1F-C1-3520-1	822
2E-C1-3120-3	823
2E-T2-3120-3	825
1E-C2-3220-6	825
2E-T1-3220-2	826
1C-C2-3220-4	828
1E-T2-3220-9	830
2F-C2-3220-2	832
2C-C1-3220-3	835
2C-T1-3220-3	835
1F-C1-3320-3	840
2A-C2-3120-8	841
2C-T1-3220-4	842
2F-T2-3220-1	844
1B-T2-3220-3	847
2B-T1-3220-3	847
1A-T2-3320-1	849
1D-T1-3220-3	854
1F-C2-3420-3	855
2D-C2-3120-4	856
2C-T1-3120-1	858
1C-C2-3120-5	860
1D-C1-3220-6	864
1D-C1-3320-1	865
3B-C2-3320-4	866
1A-C2-3220-2	869
2A-T1-3120-11	870
1B-C2-3220-3	873
2B-C2-3120-8	877
1C-T2-3320-3	878
1A-T2-3220-3	880
1A-T2-3220-5	883
1D-C2-3120-2	884
1E-C2-3320-2	884
2A-T1-3120-6	888
1F-C1-3420-1	888
1E-T2-3420-2	890
1A-T1-3220-5	890
1F-C2-3420-2	892
1E-C2-3220-2	894
1B-T1-3420-1	896
1F-C2-3420-1	896
1D-T2-3220-4	896
2B-C2-3220-7	897
1E-C1-3120-1	897
1D-C2-3420-1	898
1E-C2-3220-4	898
1A-C1-3220-4	899
1D-T1-3320-5	900
1E-C1-3420-2	903
2E-T2-3220-1	908
1D-T1-3220-2	909
1E-T2-3220-2	910
2F-C1-3220-9	911
1F-C1-3320-7	913
1F-C2-3420-5	916
1E-C1-3120-3	920
1D-C2-3320-1	924
2A-T1-3120-7	925
1D-T2-3320-3	926
2C-T1-3220-5	927
2C-C2-3120-6	928
2F-T2-3120-4	929
2A-C2-3120-1	931
1B-C2-3220-1	931
1D-C2-3320-3	932
1D-T1-3220-1	932
2A-C2-3120-10	933
1C-C2-3220-1	934
2A-C1-3120-1	935
2F-C2-3220-4	935
2A-T1-3120-9	937
1E-T1-3220-6	937
2C-T1-3220-6	938
2A-T1-3120-5	939
2B-T1-3220-1	941
1B-C1-3420-4	942
1D-C1-3220-4	944
1A-T1-3220-3	945
1E-C2-3220-5	946
2F-T2-3120-5	947
1A-C2-3320-1	948
1B-T2-3220-1	949
1D-C2-3220-1	952
2F-T1-3220-4	953
1D-C2-3220-2	953
2D-C2-3220-1	954
1B-C1-3220-2	955
2E-C1-3220-3	956
2F-T1-3220-5	957
1D-T2-3220-6	957
2F-T1-3220-6	958
1C-T2-3420-1	966
1D-C2-3220-4	966
1A-T2-3220-2	967
2B-C2-3120-9	968
1A-T2-3220-6	969
1A-T2-3320-5	970
1E-C1-3320-1	973
1D-T2-3320-1	974
2C-C2-3220-4	974
2A-T1-3120-16	975
1E-T2-3620-1	976
2A-T1-3120-15	977
2C-T1-3120-2	978
1E-T2-3520-1	979
1E-T2-3220-1	979
2E-T1-3220-5	981
2E-C1-3120-4	981
2A-T1-3120-2	983
1F-T2-3220-1	984
2A-T1-3120-17	985
2F-C1-3220-5	985
2A-T1-3120-10	988
1E-T2-3320-2	990
1A-C2-3220-6	990
1F-T1-3220-2	994
1A-C2-3220-4	994
1A-C2-3320-2	995
2F-T1-3220-2	995
1A-T2-3320-2	996
1E-C2-3220-3	996
2C-C1-3220-2	997
2F-T2-3220-3	997
1E-T2-3220-7	997
2E-C1-3220-1	999
2A-C2-3120-2	1000
2A-C1-3120-2	1001
2A-T1-3120-4	1002
1C-T2-3520-1	1002
2F-T1-3120-2	1002
2A-T2-3120-4	1003
1B-C2-3220-5	1003
2F-C1-3220-4	1004
2F-C1-3220-3	1005
1A-T2-3420-7	1006
1A-T1-3220-1	1007
1A-C1-3220-3	1008
1C-C2-3220-2	1012
2A-T1-3120-1	1013
2E-C1-3220-5	1013
1E-T1-3220-1	1014
1A-C1-3220-2	1015
1C-C1-3420-1	1015
1E-C2-3220-3	1015
1F-C2-3420-6	1017
1E-T1-3220-3	1017
1D-C2-3220-6	1017
1F-C2-3420-4	1018
1D-T1-3220-5	1018
1D-C1-3220-2	1018
2B-T1-3120-3	1018
1E-C2-3220-1	1020
1A-C2-3320-3	1021
1E-T1-3220-2	1021
2A-T2-3120-1	1025
2C-C1-3120-3	1026
1E-T1-3320-2	1026
2F-C1-3220-6	1026
1D-C1-3220-5	1028
2B-C2-3120-1	1029
1A-C2-3220-3	1029
1E-T2-3220-8	1034
2E-C1-3120-6	1035
1E-C2-3220-1	1036
1A-T2-3220-1	1038
2E-C1-3220-2	1038
1B-T2-3320-2	1039
1C-C2-3120-2	1039
1E-T2-3220-3	1040
1C-C1-3320-2	1041
1E-C2-3220-4	1041
1D-T1-3320-3	1043
2B-T1-3220-4	1044
1C-T1-3220-6	1044
1C-C2-3120-3	1045
1E-C2-3220-2	1045
2B-T1-3120-4	1045
1C-C2-3220-5	1047
1B-C2-3220-6	1048
2A-T2-3120-3	1049
2C-C1-3220-5	1050
2E-C1-3220-4	1050
2A-T1-3120-14	1051
1D-T1-3320-6	1051
1A-C2-3420-2	1052
1E-T1-3220-5	1052
2F-C1-3120-2	1052
1A-T2-3320-6	1052
2E-T2-3220-2	1053
2C-C1-3120-2	1055
2C-C2-3220-1	1055
2E-C1-3120-2	1057
2D-C2-3120-5	1058
1D-T1-3320-1	1061
2A-T1-3120-13	1066
1D-C1-3320-2	1067
1D-C2-3220-3	1067
1A-C1-3220-1	1069
1A-T1-3120-1	1069
2E-T1-3220-3	1069
1C-C2-3120-4	1071
1D-C2-3120-1	1072
1B-C1-3320-5	1075
1A-C1-3220-5	1076
1B-C1-3420-5	1077
1E-T2-3320-4	1078
2F-T1-3120-6	1078
2B-T1-3120-6	1079
1A-T2-3420-4	1080
1D-T2-3220-2	1080
2B-C2-3120-3	1081
2E-C1-3120-5	1081
1C-T2-3320-1	1083
2F-T1-3120-4	1083
1C-T2-3220-9	1085
1A-T2-3220-4	1085
2E-C1-3520-7	1086
2C-C1-3220-4	1087
1B-C2-3220-4	1088
2C-C2-3120-5	1093
2A-T2-3120-2	1095
2C-T1-3120-3	1095
2F-T1-3120-5	1095
2E-C1-3120-1	1095
2C-C1-3120-1	1096
2B-T1-3120-1	1097
2E-T1-3220-4	1098
1D-T2-3420-2	1099
2A-T1-3120-3	1100
2E-T1-3220-1	1101
1A-T1-3220-2	1101
1D-C2-3120-3	1102
2A-C2-3120-6	1103
2C-C2-3120-4	1104
1D-C1-3120-1	1104
1C-T1-3220-1	1109
1E-C2-3320-1	1112
2E-C1-3220-6	1112
2B-C2-3120-5	1113
1D-T2-3420-4	1113
1C-T1-3220-3	1114
2B-T2-3120-1	1120
2F-T1-3220-3	1120
2F-T1-3120-3	1120
2B-T1-3120-2	1120
1F-T1-3220-3	1121
1D-T2-3220-3	1122
1E-C2-3120-1	1123
2F-C1-3220-7	1123
1A-C1-3320-1	1124
1B-C1-3320-11	1126
1A-C2-3220-1	1130
1A-T2-3420-6	1131
2B-T1-3120-5	1131
1D-T1-3320-4	1134
1C-T2-3220-3	1135
1F-C1-3320-2	1140
1B-C1-3420-2	1140
2C-C2-3120-1	1142
1B-T2-3220-6	1143
1C-C1-3220-2	1143
1F-T1-3120-1	1144
1E-T1-3320-3	1144
1E-C2-3120-3	1145
2A-C2-3120-7	1147
1C-T2-3220-4	1147
2A-C2-3120-3	1148
2F-C1-3120-3	1148
1E-T2-3320-3	1149
1D-T2-3420-1	1152
1E-C2-3120-4	1157
1B-T2-3420-1	1164
1B-C1-3320-4	1165
2C-T2-3120-7	1165
2F-T2-3120-2	1165
1B-C1-3220-3	1168
2C-C2-3220-8	1170
2C-T1-3220-8	1171
1C-T2-3220-7	1173
1B-C1-3320-12	1174
2B-C2-3120-4	1175
1B-C1-3320-14	1176
1E-T2-3320-1	1179
2F-T2-3120-1	1180
2F-T2-3120-6	1180
1B-C1-3320-2	1184
2F-T1-3120-1	1184
1B-C2-3220-2	1186
1B-C2-3120-1	1187
1C-T2-3220-8	1194
2D-C2-3120-2	1194
1C-T1-3220-2	1195
2E-T1-3120-3	1202
1E-T1-3320-1	1203
1C-T2-3220-1	1204
2E-T1-3120-1	1204
2B-C2-3120-7	1206
2B-C2-3120-10	1207
1A-T2-3420-2	1208
1B-C1-3320-8	1210
2F-C1-3220-2	1211
1D-C2-3420-1	1220
1B-T2-3220-8	1224
2D-C2-3120-6	1224
1B-T2-3220-7	1230
2C-C2-3220-9	1230
2A-T1-3120-8	1234
2E-T2-3120-2	1236
2E-T2-3120-4	1236
2F-C1-3220-1	1242
1A-T2-3320-3	1245
1D-C1-3220-1	1248
1A-T1-3120-2	1251
2A-C2-3120-4	1258
1C-T2-3220-5	1264
1B-C1-3320-7	1270
1B-T2-3220-4	1279
1A-T2-3420-1	1282
3B-C2-3220-5	1283
1A-T1-3220-4	1283
1A-T1-3120-5	1289
2B-C2-3120-2	1294
2C-C2-3220-7	1294
1F-T1-3120-3	1310
1D-T1-3320-2	1310
2B-C2-3120-11	1312
1A-T2-3420-5	1317
1D-T2-3420-3	1324
2E-T2-3120-5	1327
1B-C1-3220-1	1333
2A-C2-3120-9	1346
2B-C2-3120-6	1346
1B-C1-3320-6	1347
1B-T2-3220-5	1354
1A-T1-3120-3	1357
2A-T2-3120-7	1364
1B-C1-3320-10	1396
2A-C2-3120-5	1405
1B-T2-3220-2	2006

## Sheet: deformity list
tank	bag	hatch day	fish	deformity	treatment
1A	C2	3420	1	spinal	2020
1A	C2	3420	1	eye	2020
1A	C2	3420	1	malformed head	2020
1A	C2	3420	3	spinal	2020
1A	C2	3520	1	c-shaped	2020
1A	C2	3220	2	spinal	2020
1A	C2	3220	3	yolk sac	2020
1A	C2	3220	3	malformed head	2020
1A	T1	3220	1	jaw	2020
1A	T1	3220	1	curved tail	2020
1A	T1	3220	1	anal	2020
1A	T1	3220	4	jaw	2020
1A	T1	3220	5	jaw	2020
1A	T1	3220	6	yolk sac	2020
1A	T2	3220	6	c-shaped	2020
1A	T2	3320	5	spinal	2020
1B	C2	3320	1	c-shaped	2020
1B	T1	3320	3	yolk sac	2020
1B	T1	3320	3	jaw	2020
1B	C1	3220	2	malformed head	2020
1B	C1	3220	3	spinal	2020
1B	C1	3320	3	c-shaped	2020
1B	C1	3320	13	spinal	2020
1B	C1	3320	13	yolk sac	2020
1B	C1	3320	13	jaw	2020
1B	C1	3420	1	jaw	2020
1B	C1	3420	1	yolk sac	2020
1B	C1	3420	1	spinal	2020
1B	C1	3420	3	yolk sac	2020
1B	C1	3420	3	anal	2020
1B	C1	3420	5	c-shaped	2020
1B	T1	3620	1	jaw	2020
1B	T1	3620	1	malformed head	2020
1B	T1	3620	1	yolk sac	2020
1B	T2	3220	3	c-shaped	2020
1B	T2	3220	5	spinal	2020
1B	T2	3220	9	eye	2020
1B	T2	3220	9	jaw	2020
1B	C2	3220	3	malformed head	2020
1B	C2	3220	4	yolk sac	2020
1C	C1	3220	1	jaw	2020
1C	C1	3220	3	jaw	2020
1C	C1	3220	3	spinal	2020
1C	C1	3320	1	yolk sac	2020
1C	C1	3320	2	spinal	2020
1C	C1	3320	3	spinal	2020
1C	C1	3320	3	c-shaped	2020
1C	C1	3320	4	malformed head	2020
1C	C1	3320	4	spinal	2020
1C	C1	3320	4	eye	2020
1C	C1	3320	4	jaw	2020
1C	C1	3320	5	yolk sac	2020
1C	C1	3320	5	malformed head	2020
1C	C1	3320	6	spinal	2020
1C	C1	3320	6	yolk sac	2020
1C	C2	3120	5	malformed head	2020
1C	C2	3220	3	spinal	2020
1C	C2	3220	6	yolk sac	2020
1C	C2	3220	6	jaw	2020
1C	C2	3220	6	eye	2020
1C	T1	3220	5	yolk sac	2020
1C	T1	3520	1	spinal	2020
1C	T1	3520	1	yolk sac	2020
1C	T1	3520	1	anal	2020
1C	T1	3520	1	curved tail	2020
1C	T2	3220	2	spinal	2020
1C	T2	3220	6	yolk sac	2020
1C	T2	3220	6	spinal	2020
1C	T2	3320	2	spinal	2020
1C	T2	3320	3	spinal	2020
1C	T2	3420	2	spinal	2020
1C	T2	3420	2	malformed head	2020
1C	T2	3420	2	yolk sac	2020
1C	T2	3420	2	jaw	2020
1C	T2	3520	1	yolk sac	2020
1C	T2	3520	1	malformed head	2020
1C	T2	3520	1	spinal	2020
1C	T2	3520	1	eye	2020
1C	T2	3520	1	jaw	2020
1C	T2	3620	1	c-shaped	2020
1C	T2	3620	2	jaw	2020
1D	C1	3220	5	spinal	2020
1D	C1	3320	1	spinal	2020
1D	C1	3520	2	anal	2020
1D	C2	3120	1	anal	2020
1D	C2	3120	2	c-shaped	2020
1D	C2	3320	1	yolk sac	2020
1D	C2	3320	2	spinal	2020
1D	C2	3320	2	yolk sac	2020
1D	C2	3320	1	curved tail	2020
1D	C2	3620	1	spinal	2020
1D	T1	3220	1	c-shaped	2020
1D	T1	3220	3	spinal	2020
1D	T1	3220	6	spinal	2020
1D	T1	3320	3	spinal	2020
1D	T2	3220	1	anal	2020
1D	T2	3520	1	yolk sac	2020
1D	T2	3520	1	spinal	2020
1D	T2	3520	2	spinal	2020
1E	T2	3520	1	spinal	2020
1E	T2	3520	1	curved tail	2020
1E	C1	3120	2	jaw	2020
1E	C1	3220	6	spinal	2020
1E	C1	3220	6	yolk sac	2020
1E	C1	3320	1	spinal	2020
1E	C1	3320	2	yolk sac	2020
1E	C1	3420	1	spinal	2020
1E	C2	3220	1	yolk sac	2020
1E	C2	3220	6	jaw	2020
1E	C2	3320	2	spinal	2020
1E	C2	3320	3	spinal	2020
1E	C2	3320	3	c-shaped	2020
1E	C2	3320	3	malformed head	2020
1E	C2	3320	3	eye	2020
1E	C2	3320	3	jaw	2020
1E	C2	3320	3	yolk sac	2020
1E	T1	3320	4	spinal	2020
1E	T1	3320	4	yolk sac	2020
1E	T2	3220	5	spinal	2020
1E	T2	3220	6	anal	2020
1E	T2	3220	6	jaw	2020
1E	T2	3320	2	spinal	2020
1E	T2	3320	4	yolk sac	2020
1E	C2	3120	4	spinal	2020
1E	C2	3120	2	jaw	2020
1F	C1	3320	1	c-shaped	2020
1F	C1	3320	1	jaw	2020
1F	C1	3320	3	spinal	2020
1F	C1	3320	4	spinal	2020
1F	C1	3320	4	yolk sac	2020
1F	C1	3320	5	spinal	2020
1F	C1	3320	5	yolk sac	2020
1F	C1	3320	5	malformed head	2020
1F	C1	3320	6	curved tail	2020
1F	C1	3520	1	curved tail	2020
1F	C1	3520	1	jaw	2020
1F	T2	3620	1	eye	2020
1F	T2	3220	1	spinal	2020
1F	T2	3220	2	spinal	2020
1F	T2	3220	2	yolk sac	2020
1F	T2	3220	4	yolk sac	2020
1F	T2	3220	4	jaw	2020
2A	T1	3320	1	jaw	2050
2A	T1	3320	1	yolk sac	2050
2A	T1	3320	1	anal	2050
2A	T1	3320	3	malformed head	2050
2A	T1	3320	3	jaw	2050
2A	T1	3320	5	jaw	2050
2A	T1	3320	5	spinal	2050
2A	T1	3320	6	jaw	2050
2A	T1	3320	6	malformed head	2050
2A	T1	3320	7	anal	2050
2A	T1	3320	7	curved tail	2050
2A	T1	3320	8	spinal	2050
2A	T1	3320	8	jaw	2050
2A	T1	3320	8	anal	2050
2A	T1	3320	9	jaw	2050
2A	T1	3320	10	spinal	2050
2A	C2	3220	2	c-shaped	2050
2A	C2	3220	5	jaw	2050
2A	C2	3220	8	anal	2050
2A	C2	3220	8	c-shaped	2050
2A	C2	3220	9	malformed head	2050
2A	C2	3220	9	yolk sac	2050
2A	C2	3220	9	jaw	2050
2A	C1	3120	4	eye	2050
2A	C1	3120	4	spinal	2050
2A	C1	3120	4	jaw	2050
2A	C1	3120	4	malformed head	2050
2A	C2	3120	4	jaw	2050
2A	C2	3120	8	spinal	2050
2A	C2	3120	8	jaw	2050
2A	T2	3120	1	yolk sac	2050
2A	T2	3120	3	spinal	2050
2A	T2	3120	4	spinal	2050
2A	T2	3120	5	yolk sac	2050
2A	T2	3120	5	jaw	2050
2A	T2	3120	5	anal	2050
2A	T2	3120	5	malformed head	2050
2A	T2	3120	6	curved tail	2050
2A	T2	3120	6	jaw	2050
2A	T1	3120	11	yolk sac	2050
2A	T1	3120	12	c-shaped	2050
2A	T1	3120	14	spinal	2050
2A	T1	3120	17	yolk sac	2050
2A	T1	3120	17	malformed head	2050
2A	T1	3120	17	spinal	2050
2A	T1	3520	1	c-shaped	2050
2A	T1	3520	1	jaw	2050
2A	T1	3520	1	anal	2050
2A	T1	3520	1	eye	2050
2A	C1	3120	3	jaw	2050
2A	T1	3120	7	spinal	2050
2B	C2	3120	2	spinal	2050
2B	C2	3120	2	jaw	2050
2B	C2	3120	7	malformed head	2050
2B	C2	3120	9	malformed head	2050
2B	C2	3120	9	anal	2050
2B	C2	3120	9	eye	2050
2B	C2	3220	1	spinal	2050
2B	C2	3220	1	yolk sac	2050
2B	C2	3220	1	malformed head	2050
2B	C2	3220	1	yolk sac	2050
2B	C2	3220	2	jaw	2050
2B	C2	3220	3	jaw	2050
2B	C2	3220	3	yolk sac	2050
2B	C2	3220	5	spinal	2050
2B	C2	3220	5	malformed head	2050
2B	C2	3220	5	yolk sac	2050
2B	C2	3220	6	jaw	2050
2B	C2	3220	6	spinal	2050
2B	C2	3220	6	eye	2050
2B	C2	3220	7	spinal	2050
2B	T1	3220	1	c-shaped	2050
2B	T1	3220	2	yolk sac	2050
2B	T1	3220	2	jaw	2050
2B	T1	3220	2	eye	2050
2B	T1	3220	3	c-shaped	2050
2B	T1	3220	4	c-shaped	2050
2B	T1	3320	1	c-shaped	2050
2B	T1	3320	2	curved tail	2050
2B	T1	3320	3	curved tail	2050
2B	T1	3320	3	malformed head	2050
2B	T1	3320	3	spinal	2050
2B	T1	3320	3	yolk sac	2050
2B	T1	3320	4	c-shaped	2050
2B	T1	3320	4	spinal	2050
2B	T1	3320	4	anal	2050
2B	T2	3120	3	spinal	2050
2B	T2	3120	3	malformed head	2050
2B	T2	3120	2	malformed head	2050
2B	T2	3220	5	jaw	2050
2B	T2	3220	5	malformed head	2050
2B	T2	3220	5	yolk sac	2050
2B	T2	3220	4	spinal	2050
2B	T2	3220	3	curved tail	2050
2B	T2	3220	1	spinal	2050
2B	T2	3220	1	malformed head	2050
2B	T2	3220	1	jaw	2050
2C	C1	3120	3	spinal	2050
2C	C1	3220	1	c-shaped	2050
2C	C1	3220	6	curved tail	2050
2C	C1	3220	6	yolk sac	2050
2C	C1	3220	6	spinal	2050
2C	C1	3220	6	anal	2050
2C	C1	3520	1	yolk sac	2050
2C	C1	3520	1	anal	2050
2C	C1	3520	1	jaw	2050
2C	C1	3520	2	spinal	2050
2C	C1	3520	2	curved tail	2050
2C	C1	3520	2	malformed head	2050
2C	C1	3520	2	yolk sac	2050
2C	C1	3520	2	malformed head	2050
2C	C1	3520	2	eye	2050
2C	C1	3520	2	anal	2050
2C	C1	3520	2	yolk sac	2050
2C	C1	3520	2	c-shaped	2050
2C	C2	3120	2	yolk sac	2050
2C	C2	3120	2	spinal	2050
2C	C2	3120	6	yolk sac	2050
2C	C2	3220	5	jaw	2050
2C	C2	3220	5	spinal	2050
2C	C2	3220	3	c-shaped	2050
2C	C2	3220	6	spinal	2050
2C	T1	3120	1	spinal	2050
2C	T1	3220	1	curved tail	2050
2C	T1	3220	2	spinal	2050
2C	T1	3220	2	eye	2050
2C	T1	3220	2	yolk sac	2050
2C	T1	3220	2	jaw	2050
2C	T1	3220	3	c-shaped	2050
2C	T1	3220	4	jaw	2050
2C	T1	3220	4	anal	2050
2C	T1	3220	5	spinal	2050
2C	T1	3220	7	jaw	2050
2C	T1	3220	7	yolk sac	2050
2C	T1	3220	7	spinal	2050
2C	T2	3120	1	jaw	2050
2C	T2	3120	1	curved tail	2050
2C	T2	3120	2	spinal	2050
2C	T2	3120	2	jaw	2050
2C	T2	3120	2	eye	2050
2C	T2	3120	2	curved tail	2050
2C	T2	3120	2	yolk sac	2050
2C	T2	3120	3	spinal	2050
2C	T2	3120	3	jaw	2050
2C	T2	3120	4	jaw	2050
2C	T2	3120	4	spinal	2050
2C	T2	3120	5	spinal	2050
2C	T2	3120	6	spinal	2050
2C	T2	3520	1	malformed head	2050
2C	T2	3520	1	curved tail	2050
2D	T2	3220	1	spinal	2050
2D	T2	3220	1	malformed head	2050
2D	C2	3220	5	c-shaped	2050
2D	C2	3220	3	spinal	2050
2D	C2	3220	3	jaw	2050
2D	C2	3220	3	anal	2050
2D	C2	3220	6	yolk sac	2050
2D	C2	3220	2	eye	2050
2D	C2	3120	2	jaw	2050
2D	C2	3120	1	jaw	2050
2D	C2	3120	1	malformed head	2050
2E	C1	3120	3	curved tail	2050
2E	C1	3120	5	yolk sac	2050
2E	C1	3220	3	jaw	2050
2E	C1	3520	1	malformed head	2050
2E	C1	3520	1	yolk sac	2050
2E	C1	3520	1	anal	2050
2E	C1	3520	1	eye	2050
2E	C1	3520	2	yolk sac	2050
2E	C1	3520	3	jaw	2050
2E	C1	3520	4	eye	2050
2E	C1	3520	4	spinal	2050
2E	C1	3520	4	malformed head	2050
2E	C1	3520	4	jaw	2050
2E	C1	3520	5	jaw	2050
2E	C1	3520	5	malformed head	2050
2E	C1	3520	5	yolk sac	2050
2E	C1	3520	6	curved tail	2050
2E	C1	3520	6	yolk sac	2050
2E	C1	3520	6	eye	2050
2E	C1	3520	6	malformed head	2050
2E	C1	3520	6	jaw	2050
2E	C1	3520	6	anal	2050
2E	C1	3520	7	c-shaped	2050
2E	C1	3520	7	eye	2050
2E	C1	3520	7	malformed head	2050
2E	C1	3520	7	yolk sac	2050
2E	C1	3520	7	anal	2050
2E	C1	3520	7	jaw	2050
2E	C2	3520	1	c-shaped	2050
2E	C2	3520	1	eye	2050
2E	C2	3520	1	malformed head	2050
2E	C2	3520	1	jaw	2050
2E	T1	3120	4	c-shaped	2050
2E	T1	3120	4	yolk sac	2050
2E	T1	3120	4	anal	2050
2E	T1	3120	4	jaw	2050
2E	T1	3120	6	yolk sac	2050
2E	T1	3120	6	jaw	2050
2E	T1	3120	6	curved tail	2050
2E	T1	3120	6	anal	2050
2E	T1	3220	2	jaw	2050
2E	T1	3220	5	jaw	2050
2E	T1	3520	1	spinal	2050
2E	T1	3520	1	curved tail	2050
2E	T1	3520	1	anal	2050
2E	T1	3520	2	malformed head	2050
2E	T1	3520	2	jaw	2050
2E	T1	3520	2	c-shaped	2050
2E	T2	3120	1	jaw	2050
2E	T2	3120	1	yolk sac	2050
2E	T2	3120	3	jaw	2050
2E	T2	3120	5	yolk sac	2050
2E	T2	3220	1	c-shaped	2050
2F	C1	3220	2	jaw	2050
2F	C1	3220	3	spinal	2050
2F	C1	3220	8	yolk sac	2050
2F	C1	3220	9	spinal	2050
2F	C1	3220	9	yolk sac	2050
2F	C1	3520	1	curved tail	2050
2F	C1	3520	1	spinal	2050
2F	C1	3520	1	yolk sac	2050
2F	C1	3520	1	anal	2050
2F	C1	3520	1	eye	2050
2F	C1	3520	1	malformed head	2050
2F	C2	3220	1	spinal	2050
2F	C2	3220	1	eye	2050
2F	C2	3220	1	yolk sac	2050
2F	C2	3220	1	anal	2050
2F	C2	3220	2	jaw	2050
2F	C2	3220	3	jaw	2050
2F	C2	3520	1	malformed head	2050
2F	C2	3520	1	jaw	2050
2F	C2	3520	1	spinal	2050
2F	T1	3120	2	c-shaped	2050
2F	T1	3120	3	spinal	2050
2F	T1	3220	1	malformed head	2050
2F	T1	3220	1	anal	2050
2F	T1	3220	3	yolk sac	2050
2F	T1	3220	4	spinal	2050
2F	T1	3520	1	c-shaped	2050
2F	T1	3520	1	spinal	2050
2F	T1	3520	1	yolk sac	2050
2F	T1	3520	1	anal	2050
2F	T1	3520	1	malformed head	2050
2F	T1	3520	1	jaw	2050
2F	T2	3120	5	yolk sac	2050
2F	T2	3120	5	eye	2050
2F	T2	3220	2	anal	2050
2F	T2	3220	4	spinal	2050
2F	T2	3220	5	c-shaped	2050
2F	T2	3220	5	malformed head	2050
2F	C2	3120	5	curved tail	2050
2F	C2	3120	5	eye	2050
2F	C2	3120	5	malformed head	2050
2F	C2	3120	3	spinal	2050
2F	C2	3120	4	spinal	2050
2F	C2	3120	2	spinal	2050
2F	C2	3120	2	jaw	2050
2F	C2	3120	1	spinal	2050
3B	C2	3220	1	yolk sac	2100
3B	C2	3220	2	curved tail	2100
3B	C2	3220	2	spinal	2100
3B	C2	3220	3	curved tail	2100
3B	C2	3220	3	malformed head	2100
3B	C2	3220	3	eye	2100
3B	C2	3220	3	yolk sac	2100
3B	C2	3220	3	anal	2100
3B	C2	3220	3	jaw	2100
3B	C2	3220	4	curved tail	2100
3B	C2	3220	5	yolk sac	2100
3B	C2	3220	5	anal	2100
3B	C2	3220	5	spinal	2100
3B	C2	3220	5	jaw	2100
3B	C2	3220	5	malformed head	2100
3B	C2	3220	6	spinal	2100
3B	C2	3220	6	anal	2100
3B	C2	3220	6	yolk sac	2100
3B	C2	3220	6	jaw	2100
3B	C2	3320	1	curved tail	2100
3B	C2	3320	1	malformed head	2100
3B	C2	3320	1	spinal	2100
3B	C2	3320	1	anal	2100
3B	C2	3320	1	yolk sac	2100
3B	C2	3320	1	eye	2100
3B	C2	3320	1	jaw	2100
3B	C2	3320	2	spinal	2100
3B	C2	3320	2	jaw	2100
3B	C2	3320	2	yolk sac	2100
3B	C2	3320	3	curved tail	2100
3B	C2	3320	3	spinal	2100
3B	C2	3320	3	anal	2100
3B	C2	3320	3	yolk sac	2100
3B	C2	3320	3	malformed head	2100
3B	C2	3320	3	jaw	2100
3B	C2	3320	4	jaw	2100
3B	C2	3320	4	yolk sac	2100
3B	C2	3320	5	spinal	2100
3B	C2	3320	5	yolk sac	2100
3B	C2	3320	5	anal	2100
3B	C2	3320	5	malformed head	2100
3B	C2	3320	5	jaw	2100
3B	C2	3320	5	eye	2100
3B	C2	3320	6	c-shaped	2100
3B	C2	3320	6	yolk sac	2100
3C	T1	3320	1	malformed head	2100
3C	T1	3320	1	eye	2100
3C	T1	3320	1	jaw	2100
3C	T1	3320	1	anal	2100
3C	T1	3320	1	yolk sac	2100
3D	C1	3120	1	curved tail	2100
3D	C1	3120	1	jaw	2100
3D	C1	3120	1	spinal	2100
3D	T2	3220	1	spinal	2100
3D	T2	3220	1	malformed head	2100
3D	T2	3220	1	yolk sac	2100
3D	T2	3220	1	jaw	2100
3D	T2	3220	2	c-shaped	2100
3D	T2	3220	2	spinal	2100
3D	T2	3220	2	yolk sac	2100
3D	T2	3220	2	anal	2100
3D	T2	3220	2	jaw	2100
3D	T2	3220	2	malformed head	2100
3D	T2	3220	3	jaw	2100
3D	T2	3220	3	malformed head	2100
3D	T2	3220	3	eye	2100
3D	T2	3220	3	yolk sac	2100

## Sheet: morphometrics
treatment	tank	bag	date	n	Total.Length	Preanal.Length	Postanal.length	Head.Length	Head.Depth	Body.Depth	Snout.Length	Eye.Diameter	Oil.Globule.Area
2050	2C	T2	2020-03-02	1	6.08556	2.84148	3.16293	6.36389	1.14845	0.756201	NA	0.559579	0.00461905
2050	2C	T2	2020-03-02	2	6.10349	2.85077	2.98259	6.03697	1.15172	0.753105	0.164436	0.576476	NA
2050	2C	T2	2020-03-02	3	6.40318	2.86082	3.05088	6.01654	1.13272	0.752433	NA	0.596908	0.00440476
2050	2C	T2	2020-03-02	4	5.96661	3.42929	2.77436	6.0265	1.14366	0.61332	NA	0.643813	NA
2050	2C	T2	2020-03-02	5	6.17117	3.25482	2.69752	6.18571	1.11118	0.67082	0.203936	0.639143	NA
2050	2C	T2	2020-03-02	6	6.19363	2.80276	3.19083	5.93325	1.10076	0.774695	NA	0.65444	NA
2050	2C	T2	2020-03-02	7	6.35141	2.22788	2.98018	6.09048	1.10485	0.645759	0.201807	0.580879	NA
2050	2C	T2	2020-03-02	8	6.08847	3.3291	2.99828	6.19993	1.12317	0.610567	NA	0.608403	NA
2050	2C	T2	2020-03-02	9	5.96255	2.88034	2.85357	6.41075	1.11923	0.731638	NA	0.602122	NA
2050	2C	T2	2020-03-02	10	6.18096	2.96756	2.83637	6.18931	1.12205	0.762769	0.175129	0.66321	0.00421429
2050	2C	T2	2020-03-02	11	6.43106	2.8396	2.92001	6.2184	1.16533	0.556906	NA	0.640095	0.00469048
2020	1F	T2	2020-03-02	7	8.47228	4.08828	4.06139	8.49411	1.34142	0.677444	0.2618	0.724111	NA
2020	1F	T2	2020-03-02	8	8.27217	3.85697	4.03614	7.86228	1.31667	0.583111	0.274106	0.675639	NA
2020	1F	T2	2020-03-02	9	8.55733	4.13989	3.85658	8.04633	1.31106	0.685167	0.252861	0.671528	NA
2020	1F	T2	2020-03-02	10	8.36572	4.42514	4.45489	8.06272	1.33831	0.61625	0.299472	0.685972	0.002
2050	2E	T1	2020-03-01	7	7.91343	2.89716	3.66642	6.39909	1.27898	NA	0.328042	0.622256	0.0281667
2050	2E	T1	2020-03-01	8	5.56135	3.02328	3.04218	6.72264	1.1953	NA	0.215375	0.612071	NA
2050	2E	T1	2020-03-01	9	5.93998	3.45321	2.4919	6.87885	1.2669	NA	0.241244	0.571375	NA
2050	2E	T1	2020-03-01	10	5.52947	2.94192	3.22612	5.20506	1.14712	NA	0.399958	0.624042	NA
2050	2E	T1	2020-03-01	11	6.10255	3.58036	4.33098	6.20776	1.30831	0.957357	0.364911	0.606905	NA
2020	1D	T2	2020-03-02	7	7.07732	3.79414	3.36298	6.67589	1.32705	0.824875	0.264577	0.635952	0.0237889
2020	1D	T2	2020-03-02	8	6.96598	3.75832	3.34887	6.77401	1.3786	0.837065	0.27039	0.640092	0.03615
2020	1D	T2	2020-03-02	9	6.559	3.78043	3.42715	6.65821	1.33967	0.796619	0.316571	0.660244	0.0346333
2020	1D	T2	2020-03-02	10	7.09054	3.74962	3.28823	6.58213	1.35268	0.827536	0.303539	0.668354	0.0218278
2020	1D	T2	2020-03-02	11	6.7751	3.84163	3.31164	6.73421	1.32418	0.84028	0.28289	0.701348	0.0196389
2020	1D	T2	2020-03-02	12	6.72115	3.56965	3.40419	6.81482	1.36945	0.848345	0.362601	0.701515	0.0159222
2020	1A	T1	2020-03-02	7	7.11774	3.49748	3.8662	6.7774	1.22904	0.680119	0.203731	0.659681	0.06375
2020	1A	T1	2020-03-02	8	7.25822	3.86492	3.50783	6.83956	1.06872	0.63875	0.193824	0.633692	0.0569958
2020	1A	T1	2020-03-02	9	6.54952	4.06992	3.55563	6.18231	1.10368	0.696129	0.241167	0.659081	0.0604583
2020	1A	T1	2020-03-02	10	6.92696	3.51162	3.61363	7.50912	1.27021	0.675483	0.200361	0.627303	0.0556
2020	1A	T1	2020-03-02	11	6.83753	3.70469	3.66954	6.95615	1.22593	0.728798	0.160722	0.608537	0.05685
2020	1A	T1	2020-03-02	12	6.35874	3.51773	3.66843	7.21688	1.23798	0.671356	0.196926	0.641963	0.0495958
2020	1A	T1	2020-03-02	13	6.54952	3.9634	3.84273	7.11774	1.33547	0.749507	0.173694	0.650162	0.0560625
2020	1A	T1	2020-03-02	14	6.89574	3.86492	3.45033	6.92887	1.22904	0.726918	0.158407	0.661199	0.0554167
2020	1A	T1	2020-03-02	15	7.53802	3.59094	3.71199	6.83753	1.25836	0.69439	0.18775	0.65541	0.0482667
2020	1C	T1	2020-03-02	7	7.62778	3.95925	3.74242	8.18486	1.36347	0.790561	0.255722	0.68533	NA
2020	1C	T1	2020-03-02	8	7.98017	4.10676	3.99245	7.01325	1.32235	0.822406	0.22469	0.689834	NA
2020	1C	T1	2020-03-02	9	8.27314	4.06119	4.12353	8.25052	1.36517	0.736586	0.278523	0.710269	0.0494881
2020	1C	T1	2020-03-02	10	7.83138	4.0441	4.0126	7.90571	1.40763	0.754618	0.236917	0.675284	0.0554583
2020	1C	T1	2020-03-02	11	7.99412	4.03498	3.48742	8.18486	1.34087	0.795611	0.235431	0.693334	0.0433333
2020	1C	T1	2020-03-02	12	8.64069	3.9697	3.52584	7.94348	1.43128	0.801557	0.223838	0.690895	0.0461786
2020	1C	T1	2020-03-02	13	8.76686	3.93845	4.4232	7.32491	1.46608	0.805271	0.291602	0.690279	0.0441667
2020	1C	T1	2020-03-02	14	8.47269	4.05053	3.58965	7.29349	1.44809	0.796412	0.270907	0.694168	NA
2020	1C	T1	2020-03-02	15	8.44995	4.0441	3.75659	7.92087	1.38295	0.747908	0.202005	0.66534	0.0395298
2050	2B	T1	2020-03-01	7	7.61391	3.68578	4.75772	7.63738	1.24786	0.787322	0.363053	0.702778	0.0435894
2050	2B	T1	2020-03-01	8	7.99497	3.90456	4.35572	7.44702	1.23897	0.7632	0.278722	0.621389	0.0444023
2050	2B	T1	2020-03-01	9	7.62818	3.71833	4.34772	7.73017	1.23783	0.7632	0.276568	0.600667	0.0525037
2050	2B	T1	2020-03-01	10	8.0364	3.85842	4.10322	7.3282	1.15422	0.769844	0.331235	0.657167	0.0440468
2050	2B	T1	2020-03-01	11	7.59964	3.93339	4.62736	8.22611	1.21094	0.769844	0.299833	0.684889	0.0436912
2050	2B	T1	2020-03-01	12	7.24047	3.97311	3.70922	7.38277	1.23828	0.759117	0.300472	0.7305	0.0464111
2050	2B	T1	2020-03-01	13	7.8119	3.97736	4.84675	7.66848	1.21672	0.742339	0.362803	0.718722	0.0491042
2050	2B	T1	2020-03-01	14	7.9807	3.91556	4.30494	7.74194	1.21331	0.742583	0.355139	0.648222	0.0403347
2050	2B	T1	2020-03-01	15	7.52047	3.95025	3.88894	7.66592	1.25197	0.773667	0.308136	0.715056	0.0503815
2050	2F	T1	2020-03-02	7	6.0678	3.71015	3.01153	6.64953	1.18843	NA	0.302601	0.573937	NA
2050	2F	T1	2020-03-02	8	6.59472	3.44995	2.67859	5.73024	1.23258	NA	0.393222	0.571278	NA
2050	2F	T1	2020-03-02	9	6.17399	3.36653	2.73659	5.51942	1.22674	0.808683	0.401028	0.580444	NA
2050	2F	T1	2020-03-02	10	6.01172	3.53772	3.16382	6.40164	1.20466	0.832561	0.302601	0.567159	NA
2050	2F	T1	2020-03-02	11	5.92922	3.7756	3.18756	5.7461	1.20258	NA	0.308667	0.56477	NA
2050	2F	T1	2020-03-02	12	5.79094	3.6208	3.16382	5.96877	1.21217	0.774556	0.360412	0.576056	NA
2050	2F	T1	2020-03-02	13	6.10578	3.73568	2.74981	5.82922	1.1675	NA	0.353768	0.560076	NA
2050	2F	T1	2020-03-02	14	5.92952	3.68042	3.11634	6.43402	1.22071	NA	0.379217	0.578715	NA
2050	2F	T1	2020-03-02	15	5.7187	3.56483	2.8367	6.08462	1.15528	NA	0.338023	0.573937	NA
2020	1A	T2	2020-03-03	7	7.02871	3.51534	3.30742	7.03755	1.41804	0.715518	0.290585	0.600881	0.0881944
2020	1A	T2	2020-03-03	8	7.64831	3.42369	3.23639	7.14595	1.47292	0.625061	0.322389	0.614387	0.0847685
2020	1A	T2	2020-03-03	9	7.39612	3.90683	3.47789	7.72424	1.21559	0.692804	0.257417	0.604607	0.094537
2020	1A	T2	2020-03-03	10	7.1912	3.728	3.36403	7.44631	1.26652	0.737542	0.346063	0.598363	0.0932315
2020	1A	T2	2020-03-03	11	7.2644	3.56218	3.4497	7.25435	1.35935	0.643673	0.235038	0.603244	0.0856481
2020	1A	T2	2020-03-03	12	7.55269	3.19331	3.36553	7.23071	1.3336	0.568611	0.314659	0.638274	0.0933796
2020	1A	T2	2020-03-03	13	7.51811	3.41042	4.06899	7.55269	1.42376	0.732253	0.274228	0.59947	0.092287
2020	1A	T2	2020-03-03	14	7.1516	3.78033	3.42214	7.00095	1.39502	0.769792	0.265423	0.569833	0.0858611
2020	1A	T2	2020-03-03	15	7.74585	3.53247	3.0097	7.27475	1.35669	0.718896	0.27281	0.604607	0.0864815
2020	1A	T2	2020-03-03	16	7.27596	3.39295	3.30399	7.19412	1.3462	0.586302	0.242603	0.58322	0.100148
2020	1A	T2	2020-03-03	17	6.71216	3.14919	3.74008	7.04028	1.41327	0.53457	0.218006	0.641155	0.0748333
2020	1D	T2	2020-03-03	7	7.9205	3.82155	3.93698	7.86278	1.38005	0.788721	0.316925	0.67081	NA
2020	1D	T2	2020-03-03	8	7.7179	3.89725	3.83294	7.8756	1.47222	0.823578	0.24206	0.681143	NA
2020	1D	T2	2020-03-03	9	7.9247	3.89802	3.75028	7.9154	1.45953	0.745794	0.286897	0.660976	0.0924683
2020	1D	T2	2020-03-03	10	8.14425	3.77798	3.85146	7.82452	1.36815	0.819863	0.28223	0.642337	NA
2020	1D	T2	2020-03-03	11	7.9205	3.86828	3.93575	7.84906	1.27455	0.819583	0.258772	0.674313	NA
2020	1D	T2	2020-03-03	12	7.85501	3.94158	3.80656	7.89464	1.36349	0.875994	0.261844	0.689536	NA
2020	1D	T2	2020-03-03	13	7.99303	3.85277	3.7688	7.81542	1.45893	0.769913	0.312052	0.687952	NA
2020	1D	T2	2020-03-03	14	7.90146	3.92051	3.76596	7.94636	1.36783	0.847978	0.321989	0.634004	0.0789444
2020	1D	T2	2020-03-03	15	7.8457	3.82395	3.80452	7.79467	1.37627	0.700583	0.24803	0.706397	0.0848175
2020	1D	T2	2020-03-03	16	7.80681	3.66443	3.89559	7.78094	1.42698	0.833067	0.24206	0.669226	NA
2020	1D	T2	2020-03-03	17	7.9645	3.85205	3.7661	7.9645	1.325	0.805456	0.355788	0.708119	NA
2020	1D	T1	2020-03-03	7	7.71322	3.67861	3.06087	7.18184	1.39011	0.909222	0.206587	0.649143	0.0783135
2020	1D	T1	2020-03-03	8	7.28441	3.6315	3.41728	6.7393	1.38547	0.932	0.266671	0.681647	0.0661806
2020	1D	T1	2020-03-03	9	6.62872	3.48783	3.47062	7.48029	1.36636	0.863583	0.257361	0.666115	0.0822302
2020	1D	T1	2020-03-03	10	7.451	3.61081	3.56376	7.07547	1.38281	0.835972	0.309476	0.678278	0.0664167
2020	1D	T1	2020-03-03	11	6.93213	3.71247	3.5325	7.44148	1.35761	0.799361	0.256056	0.65823	0.0978849
2020	1D	T1	2020-03-03	12	7.48417	3.59036	3.54656	6.99506	1.35603	0.835972	0.309988	0.700702	0.0789385
2020	1D	T1	2020-03-03	13	7.88022	3.57836	3.39852	7.39499	1.36686	0.815278	0.250417	0.664675	0.0998968
2020	1D	T1	2020-03-03	14	6.83194	3.62322	3.00326	7.00424	1.33658	0.860444	0.266766	0.681591	0.0855437
2020	1D	T1	2020-03-03	15	6.83194	3.60369	3.15646	7.08044	1.39728	0.922167	0.323083	0.693655	0.0965
2020	1D	T1	2020-03-03	16	7.14412	3.52558	2.85014	7.11136	1.35189	0.835972	0.318806	0.676643	0.0994246
2020	1D	T1	2020-03-03	17	7.37889	3.57294	3.37731	7.31642	1.36428	0.841722	0.266766	0.67098	0.0853075
2020	1D	T1	2020-03-03	18	6.36724	3.59339	3.29271	7.24852	1.40061	0.825583	0.316837	0.690778	0.0884385
2020	1E	T2	2020-03-02	7	7.62121	4.21951	4.04994	7.27799	1.35871	0.815464	0.254503	0.705597	0.0505541
2020	1E	T2	2020-03-02	8	7.26695	3.7959	3.81853	7.63634	1.40133	0.861041	0.27241	0.714173	0.0373511
2020	1E	T2	2020-03-02	9	7.57316	4.02176	3.74898	7.54098	1.32633	0.912604	0.264715	0.695361	0.0452824
2020	1E	T2	2020-03-02	10	7.94641	4.00683	3.90166	7.29421	1.43805	0.783433	0.269133	0.685259	0.0584728
2020	1E	T2	2020-03-02	11	7.27267	4.22338	3.79615	7.37699	1.38509	0.846235	0.254838	0.691718	0.0458765
2020	1E	T2	2020-03-02	12	7.50652	4.18325	3.75594	7.59289	1.39775	0.801244	0.250665	0.716813	0.0430289
2020	1E	T2	2020-03-02	13	7.53852	4.00627	3.83753	7.29589	1.38804	0.802822	0.247469	0.705824	0.0452667
2020	1E	T2	2020-03-02	14	7.68297	3.97269	3.57693	7.3106	1.35692	0.808914	0.252809	0.715688	0.056084
2020	1E	T2	2020-03-02	15	7.83038	4.02656	3.74853	7.36571	1.39762	0.909827	0.261743	0.711954	0.0427025
2020	1E	T2	2020-03-02	16	7.69145	3.84137	4.02678	7.46547	1.38023	0.851632	0.262664	0.708988	0.0524134
2020	1E	T2	2020-03-02	17	7.96467	4.23556	3.657	8.13937	1.39135	0.816915	0.240824	0.706261	0.0482762
2020	1E	T2	2020-03-02	18	7.3487	4.00338	3.83488	7.75316	1.37448	0.86567	0.242631	0.701716	0.038039
2050	2C	C2	2020-03-02	7	6.15184	3.75381	3.01749	6.32216	1.12889	0.72337	0.285426	0.630781	0.0224778
2050	2C	C2	2020-03-02	8	6.10071	3.68145	3.00189	6.27851	1.07711	0.6885	0.245343	0.625326	0.0275833
2050	2C	C2	2020-03-02	9	6.25069	3.70269	2.98601	5.90475	1.07141	0.684556	0.269591	0.583237	0.0291759
2050	2C	C2	2020-03-02	10	6.03874	3.58647	3.01792	6.14743	1.20871	0.691019	0.276794	0.589493	0.0285519
2050	2C	C2	2020-03-02	11	6.21382	3.74969	2.99876	6.23371	1.11477	0.614556	0.264611	0.600885	0.0367
2050	2C	C2	2020-03-02	12	6.31005	3.5186	3.2698	6.05687	1.14818	0.608389	0.286831	0.590311	0.0366907
2050	2C	C2	2020-03-02	13	6.21217	3.6534	3.03634	6.17722	1.07259	0.636815	0.300433	0.625781	0.0113296
2050	2C	C2	2020-03-02	14	5.99237	3.57992	3.00363	6.27869	1.06648	0.665593	0.343793	0.556704	0.0261389
2050	2C	C2	2020-03-02	15	6.15065	3.34852	2.83353	6.25714	1.143	0.665519	0.317978	0.602356	0.0392185
2050	2C	C2	2020-03-02	16	6.2687	3.36723	3.09817	6.25275	1.10063	0.683389	0.304369	0.577844	0.036987
2050	2C	C2	2020-03-02	17	6.15491	3.25849	3.292	6.11116	1.1512	0.635722	0.280385	0.60643	0.0278667
2050	2C	C2	2020-03-02	18	5.94336	3.60968	3.37531	6.17922	1.09607	0.587667	0.290237	0.591933	0.0403574
2050	2E	C1	2020-03-01	7	8.45998	3.95301	4.42063	8.59298	1.28933	0.746507	0.283333	0.71519	0.02925
2050	2E	C1	2020-03-01	8	8.68702	3.89153	4.45911	8.25788	1.34224	0.703148	0.249857	0.73692	0.0203611
2050	2E	C1	2020-03-01	9	8.40855	4.11053	4.00116	8.34464	1.24475	0.609714	0.232342	0.756789	0.0123056
2050	2E	C1	2020-03-01	10	9.13495	4.1685	4.46526	8.8449	1.28892	0.693039	0.26911	0.708193	0.0201111
2050	2E	C1	2020-03-01	11	8.45186	3.96008	4.85462	8.81912	1.32826	0.759317	0.243389	0.755938	0.02875
2050	2E	C1	2020-03-01	12	8.63643	4.02778	4.62181	8.3021	1.279	0.613674	0.210655	0.732613	0.0295833
2050	2E	C1	2020-03-01	13	8.67455	4.21412	3.93054	9.22983	1.22043	0.691491	0.254118	0.752455	0.0289722
2050	2E	C1	2020-03-01	14	8.02362	3.96274	4.81997	8.83679	1.30269	0.72323	0.244485	0.718774	0.0121944
2050	2E	C1	2020-03-01	15	8.09271	4.04872	4.1001	8.68702	1.28982	0.697641	0.253252	0.733958	0.02025
2050	2E	C1	2020-03-01	16	8.23383	4.15695	4.84847	8.60343	1.33294	0.725419	0.271369	0.741875	0.0286111
2050	2E	C1	2020-03-01	17	8.1824	3.99337	4.43061	8.02971	1.26907	0.694181	0.255179	0.711777	0.0295
2050	2E	C1	2020-03-01	18	9.05136	4.04425	4.51957	8.2321	1.35986	0.735134	0.220518	0.732464	0.0206944
2050	2E	C1	2020-03-01	19	9.20405	4.08313	4.42063	8.26398	1.3379	0.757769	0.222798	0.709661	0.0293333
2020	1C	C2	2020-03-02	7	7.90473	3.9633	3.76661	7.32348	1.353	0.887616	0.314169	0.64772	2.53511
2020	1C	C2	2020-03-02	8	7.36499	4.01166	3.68437	7.50139	1.41341	0.950852	0.241493	0.645646	1.73446
2020	1C	C2	2020-03-02	9	8.06552	3.72114	3.6259	8.08516	1.32356	0.950667	0.286954	0.745704	0.916029
2020	1C	C2	2020-03-02	10	7.58116	4.05469	3.51513	7.3543	1.35143	0.931447	0.269144	0.656045	0.907231
2020	1C	C2	2020-03-02	11	8.24163	3.89179	3.83675	7.8031	1.33417	0.87341	0.265394	0.618987	1.70528
2020	1C	C2	2020-03-02	12	7.50139	3.88193	3.83675	7.93458	1.36665	0.920725	0.279694	0.68186	0.881731
2020	1C	C2	2020-03-02	13	8.57811	3.81041	3.76314	7.65197	1.38326	0.876265	0.214823	0.657868	0.89331
2020	1C	C2	2020-03-02	14	8.19664	3.91518	3.49998	7.86815	1.41398	0.869765	0.289401	0.652794	0.965598
2020	1C	C2	2020-03-02	15	8.22685	3.75079	3.70794	7.55131	1.41393	0.865172	0.279231	0.676979	0.049381
2020	1C	C2	2020-03-02	16	7.83788	3.93029	3.7664	7.8383	1.36467	0.928407	0.24439	0.676786	0.931295
2020	1C	C2	2020-03-02	17	7.24864	3.67794	3.57033	7.55131	1.38996	0.861452	0.272952	0.69637	0.937581
2020	1C	C2	2020-03-02	18	7.77325	3.88177	3.66731	8.1815	1.35096	0.946074	0.272503	0.716704	0.104064
2020	1C	C2	2020-03-02	19	7.25885	4.06979	3.49346	7.95915	1.37341	0.873225	0.262049	0.665934	2.50081
2020	1C	C2	2020-03-02	20	8.27641	3.77043	3.7664	7.53125	1.32559	0.931447	0.279681	0.673082	0.874095
2050	2D	C2	2020-03-02	7	6.32089	2.90567	3.63008	6.65249	1.25125	0.644431	0.227264	0.567878	NA
2050	2D	C2	2020-03-02	8	6.75021	NA	3.37151	5.41157	1.18923	0.639528	0.241478	0.506733	NA
2050	2D	C2	2020-03-02	9	6.14614	NA	3.61126	6.40746	1.2252	0.672736	0.208128	0.614556	NA
2050	2D	C2	2020-03-02	10	6.68299	NA	NA	6.71929	1.21779	0.634681	0.240192	0.606944	NA
2050	2D	C2	2020-03-02	11	6.62157	3.54365	NA	6.71621	1.17486	0.655833	0.229431	0.591833	NA
2050	2D	C2	2020-03-02	12	6.47238	3.54365	NA	6.04613	1.13106	0.633097	0.2427	0.569517	NA
2050	2D	C2	2020-03-02	13	5.62448	NA	NA	6.33607	1.10918	0.623972	0.228253	0.583656	NA
2050	2D	C2	2020-03-02	14	6.48756	NA	NA	6.70047	1.17112	0.632611	0.254558	0.547033	0.101976
2050	2D	C2	2020-03-02	15	5.45417	3.38735	NA	6.33837	1.0692	0.642528	0.231736	0.578672	NA
2050	2D	C2	2020-03-02	16	6.29347	NA	NA	5.92193	1.0292	0.650556	0.2342	0.561478	NA
2050	2D	C2	2020-03-02	17	6.48219	NA	3.34871	5.86602	1.03962	0.638792	0.252203	0.576822	NA
2050	2D	C2	2020-03-02	18	5.91212	NA	NA	6.81701	1.16737	0.686278	0.253039	0.569756	NA
2050	2D	C2	2020-03-02	19	6.47008	NA	3.88283	6.5799	1.18153	0.639764	0.247281	0.603861	NA
2050	2D	C2	2020-03-02	20	6.19454	NA	NA	6.28997	1.10253	0.655639	0.247389	0.550283	NA
2020	1A	T2	2020-03-02	7	6.3222	3.79319	3.73349	6.73251	1.35048	0.750024	0.211289	0.691318	0.130179
2020	1A	T2	2020-03-02	8	6.64454	3.95246	4.24306	6.33979	1.32819	0.744829	0.227092	0.663783	0.0798036
2020	1A	T2	2020-03-02	9	6.73251	3.7824	4.44053	7.07551	1.33208	0.750024	0.205333	0.698714	0.102792
2020	1A	T2	2020-03-02	10	7.4481	3.77804	4.0936	7.16353	1.37635	0.752845	0.208324	0.644792	0.116111
2020	1A	T2	2020-03-02	11	6.90491	3.94687	3.53752	7.03932	1.31721	0.738483	0.227506	0.649167	0.0906323
2020	1A	T2	2020-03-02	12	6.65855	3.77119	3.70731	6.88097	1.35033	0.723007	0.21925	0.663798	0.0821498
2020	1A	T2	2020-03-02	13	6.73457	3.75811	3.5466	6.42211	1.32685	0.723007	0.21372	0.626214	0.106391
2020	1A	T2	2020-03-02	14	7.03932	3.97634	3.55039	6.39252	1.35592	0.746833	0.217551	0.652714	0.0982226
2020	1A	T2	2020-03-02	15	7.17754	3.91696	3.94058	6.98754	1.352	0.73709	0.219122	0.683381	0.0875349
2020	1A	T2	2020-03-02	16	7.08121	3.91569	3.52444	6.85309	1.33885	0.7048	0.201637	0.656083	0.0960002
2020	1A	T2	2020-03-02	17	7.12734	3.77119	3.84033	7.41555	1.33896	0.693495	0.224515	0.684625	0.0934347
2020	1A	T2	2020-03-02	18	7.16353	3.88896	3.55915	6.464	1.3805	0.748262	0.219667	0.622158	0.0924
2020	1A	T2	2020-03-02	19	6.69474	3.86734	4.06289	7.2515	1.32067	0.718467	0.210024	0.598872	0.0926182
2020	1A	T2	2020-03-02	20	6.80495	3.88934	3.2438	7.27575	1.31171	0.722729	0.194083	0.660637	0.0845905
2020	1A	T2	2020-03-02	21	7.09316	3.68419	4.07165	6.7687	1.32883	0.762345	0.215417	0.615449	0.107723
2020	1A	T2	2020-03-02	22	7.29339	3.83952	4.0936	7.07551	1.33621	0.732095	0.226768	0.626214	0.100788
2020	1A	T2	2020-03-02	23	7.53249	3.81542	3.89646	7.25356	1.35942	0.739833	0.20247	0.636247	0.100131
2050	2D	C2	2020-03-01	7	6.85109	3.79442	3.52997	6.74913	1.16761	0.614681	0.299841	0.608517	0.0045
2050	2D	C2	2020-03-01	8	7.4206	3.9265	3.96077	6.63683	1.16361	0.601246	0.212667	0.584317	0.00330556
2050	2D	C2	2020-03-01	9	6.58555	3.95367	3.76936	6.86513	1.15477	0.618352	0.263841	0.623811	0.00502778
2050	2D	C2	2020-03-01	10	6.83749	3.67552	3.51108	6.67774	1.07577	0.6032	0.206667	0.619539	0.00580556
2050	2D	C2	2020-03-01	11	6.72889	3.52467	3.84371	6.31971	1.12549	0.587326	0.311738	0.572083	0.0173
2050	2D	C2	2020-03-01	12	6.93311	3.89256	3.91674	7.10717	1.16178	0.595876	0.293071	0.612394	0.0349556
2050	2D	C2	2020-03-01	13	7.47867	3.36487	3.79117	6.95719	1.22604	0.615167	0.265571	0.626289	0.0148
2050	2D	C2	2020-03-01	14	6.56544	3.51149	3.48928	7.23677	1.18766	0.606987	0.242444	0.560117	0.0239889
2050	2D	C2	2020-03-01	15	6.46969	3.71654	3.67546	6.79316	1.11206	0.595506	0.293619	0.624361	0.0149389
2050	2D	C2	2020-03-01	16	6.63683	3.79007	2.92544	6.88922	1.19493	0.604663	0.240286	0.633222	0.0244889
2050	2D	C2	2020-03-01	17	6.46969	3.74738	3.60921	6.7936	1.12123	0.60638	0.297167	0.609417	0.00461111
2050	2D	C2	2020-03-01	18	6.76952	3.76491	3.65126	6.75918	1.17521	0.56985	0.284619	0.617167	0.0242389
2050	2D	C2	2020-03-01	19	6.76952	3.82346	3.68131	6.74913	1.15163	0.605519	0.221222	0.649778	0.00691667
2050	2D	C2	2020-03-01	20	7.08309	3.41024	3.78919	6.85167	1.17711	0.597824	0.280127	0.582706	0.0260444
2050	2D	C2	2020-03-01	21	6.86513	3.62592	3.72199	6.71529	1.09699	0.612357	0.265556	0.625972	0.0166056
2050	2D	C2	2020-03-01	22	6.56174	3.55418	3.49022	6.56174	1.19926	0.574128	0.275619	0.570472	0.00519444
2050	2D	C2	2020-03-01	23	6.83749	3.89567	3.56852	6.61953	1.25572	0.600524	0.240079	0.623811	0.0249333
2050	2D	C2	2020-03-01	24	7.05914	3.79263	3.68361	6.84105	1.21426	0.616398	0.30046	0.571533	0.0141611
2050	2D	C2	2020-03-01	25	6.34379	4.01278	3.53289	7.1552	1.14422	0.616028	0.263841	0.557456	0.00480556
2020	1D	T1	2020-03-02	7	6.38774	3.66444	3.39056	6.65511	1.34748	0.736458	0.244214	0.678744	0.034303
2020	1D	T1	2020-03-02	8	6.57306	3.5747	3.54612	6.61339	1.35669	0.763715	0.283542	0.659149	0.0298737
2020	1D	T1	2020-03-02	9	6.42239	3.56815	3.59502	6.38511	1.29012	0.705653	0.288488	0.652232	0.0404293
2020	1D	T1	2020-03-02	10	6.51426	3.69315	3.64777	6.70321	1.30731	0.791576	0.276792	0.650592	0.0381086
2020	1D	T1	2020-03-02	11	6.56529	3.72001	3.44426	6.77492	1.20446	0.763715	0.282134	0.623018	0.0412475
2020	1D	T1	2020-03-02	12	6.48995	3.87908	3.37305	6.64734	1.324	0.70625	0.313958	0.678455	0.0342626
2020	1D	T1	2020-03-02	13	6.44291	3.69446	3.49181	6.68095	1.35	0.78109	0.282071	0.666952	0.0470126
2020	1D	T1	2020-03-02	14	6.49872	3.83029	3.28528	6.50649	1.27973	0.768062	0.297842	0.652024	0.0483586
2020	1D	T1	2020-03-02	15	6.57669	3.81946	3.58231	6.39445	1.25469	0.724021	0.266747	0.640152	0.0395
2020	1D	T1	2020-03-02	16	6.58751	3.6461	3.93146	6.58183	1.30433	0.813694	0.27383	0.664125	0.0369015
2020	1D	T1	2020-03-02	17	6.68404	3.51434	3.52203	6.77855	1.26715	0.768062	0.273435	0.667726	0.0369571
2020	1D	T1	2020-03-02	18	6.78831	3.77242	3.54071	6.33136	1.3136	0.720278	0.282455	0.61444	0.0418586
2020	1D	T1	2020-03-02	19	6.48633	3.82668	3.41559	6.69387	1.27715	0.684132	0.278667	0.623098	0.02525
2020	1D	T1	2020-03-02	20	6.55495	3.53746	3.34534	6.44497	1.27956	0.777944	0.291488	0.64969	0.0564268
2020	1D	T1	2020-03-02	21	6.58183	3.69108	3.52203	6.70164	1.29973	0.781694	0.257393	0.656735	0.0269848
2020	1D	T1	2020-03-02	22	6.58183	3.89742	3.19156	6.56009	1.29383	0.677792	0.316217	0.644818	0.0183056
2020	1D	T1	2020-03-02	23	6.66593	3.65988	3.35649	6.57978	1.30602	0.67425	0.273842	0.667726	0.0320278
2020	1D	T1	2020-03-02	24	6.58854	3.86415	3.78404	6.5539	1.3186	0.705653	0.282467	0.667545	0.0552475
2020	1D	T1	2020-03-02	25	6.58183	3.6461	3.30915	6.63857	1.28979	0.737056	0.258071	0.667807	0.0418864
2020	1D	T1	2020-03-02	26	6.51789	3.84699	3.94323	6.70835	1.19558	0.713938	0.315426	0.642485	0.0368182
2050	2F	T1	2020-03-01	7	8.23208	3.70875	4.42056	7.79933	1.28908	0.735944	0.297328	0.642972	NA
2050	2F	T1	2020-03-01	8	7.94316	4.27906	4.27167	7.88913	1.31164	0.675694	0.329133	0.674056	NA
2050	2F	T1	2020-03-01	9	7.50217	3.93956	4.19639	8.11766	1.27156	0.687139	0.360144	0.632639	NA
2050	2F	T1	2020-03-01	10	7.99992	4.01569	4.10553	7.9857	1.26575	0.639083	0.297689	0.638222	NA
2050	2F	T1	2020-03-01	11	8.12628	3.94117	4.71181	7.61246	1.30831	0.5655	0.323211	0.660028	NA
2050	2F	T1	2020-03-01	12	8.13041	4.16722	4.45011	7.71463	1.29847	0.659528	0.391111	0.661111	NA
2050	2F	T1	2020-03-01	13	8.31678	3.6895	3.97828	7.71051	1.25956	0.611861	0.306517	0.641917	NA
2050	2F	T1	2020-03-01	14	7.73108	4.12872	4.43906	8.03296	1.24444	0.719028	0.367028	0.661083	NA
2050	2F	T1	2020-03-01	15	8.33424	4.15756	3.98303	7.90512	1.31603	0.731889	0.258739	0.628222	NA
2050	2F	T1	2020-03-01	16	8.22346	3.73486	4.33553	7.88913	1.23717	0.707861	0.330572	0.670722	NA
2050	2F	T1	2020-03-01	17	7.42609	3.93633	4.37781	7.46413	1.308	0.6145	0.343333	0.623472	NA
2050	2F	T1	2020-03-01	18	7.99579	4.15272	4.22939	7.72246	1.28742	0.629528	0.363528	0.64775	NA
2050	2F	T1	2020-03-01	19	8.71198	4.16231	3.96769	7.85521	1.27767	0.685444	0.407056	0.646333	NA
2050	2F	T1	2020-03-01	20	7.71051	3.98958	4.05142	7.65462	1.25494	0.674278	0.30035	0.642639	NA
2050	2F	T1	2020-03-01	21	7.84599	3.84983	4.14567	8.04658	1.27758	0.683556	0.277133	0.626833	NA
2050	2F	T1	2020-03-01	22	7.0648	4.05903	4.33339	7.47687	1.28139	0.719028	0.329017	0.644056	NA
2050	2F	T1	2020-03-01	23	7.54471	4.10158	4.44881	7.60883	1.26503	0.675028	0.335611	0.636722	NA
2050	2F	T1	2020-03-01	24	7.4	4.15756	4.08181	7.54883	1.28106	0.66	0.292561	0.661111	NA
2050	2F	T1	2020-03-01	25	7.64725	4.24328	4.37436	7.901	1.27775	0.680917	0.363167	0.656694	NA
2050	2F	T1	2020-03-01	26	7.31617	4.27906	4.22939	7.93904	1.27742	0.661889	0.306517	0.636	NA
2050	2F	T1	2020-03-01	27	7.64188	3.79489	3.90597	7.9857	1.32236	0.681861	0.337528	0.654417	NA
2050	2F	T1	2020-03-01	28	7.79933	3.93844	4.26906	7.36608	1.30997	0.707861	0.319278	0.63825	NA
2050	2E	C1	2020-03-02	7	7.5363	4.39261	3.51992	7.79979	1.36679	0.7985	0.289833	0.711952	0.0434778
2050	2E	C1	2020-03-02	8	8.05795	4.1532	3.62503	7.27578	1.42636	0.755429	0.254857	0.678143	0.0226
2050	2E	C1	2020-03-02	9	7.43883	4.29606	3.7793	8.63698	1.30048	0.7945	0.249214	0.690381	0.0386
2050	2E	C1	2020-03-02	10	7.74678	4.2659	3.46819	7.86987	1.41002	0.781738	0.288143	0.684119	0.0455556
2050	2E	C1	2020-03-02	11	8.07921	4.14564	3.63002	7.88928	1.35983	0.758262	0.292571	0.70969	0.0384889
2050	2E	C1	2020-03-02	12	7.44953	4.08307	3.55137	7.7059	1.38414	0.779786	0.246714	0.739429	0.0447556
2050	2E	C1	2020-03-02	13	7.76255	4.30918	3.90391	7.56754	1.29307	0.837571	0.258833	0.726429	0.0602778
2050	2E	C1	2020-03-02	14	7.43375	4.22593	3.60954	7.74585	1.34881	0.796857	0.241405	0.692619	0.0384889
2050	2E	C1	2020-03-02	15	8.00729	4.25113	3.64694	7.83262	1.35624	0.7865	0.269833	0.667214	0.0361556
2050	2E	C1	2020-03-02	16	7.49747	4.2155	3.22606	7.29269	1.33729	0.823048	0.282048	0.720476	0.0178333
2050	2E	C1	2020-03-02	17	7.71461	4.05743	3.79525	7.45045	1.29405	0.816048	0.265833	0.63969	0.0242111
2050	2E	C1	2020-03-02	18	7.35092	4.29441	3.70964	7.52052	1.42898	0.742667	0.27869	0.726929	0.0447556
2050	2E	C1	2020-03-02	19	7.39887	4.02936	3.88246	8.37369	1.39469	0.777548	0.270452	0.713881	0.0242111
2050	2E	C1	2020-03-02	20	7.23291	4.2407	3.65193	7	1.29405	0.786619	0.266024	0.644357	0.0578333
2050	2E	C1	2020-03-02	21	7.81413	3.99964	4.21245	8.11553	1.25774	0.762143	0.300357	0.658833	0.0443889
2050	2E	C1	2020-03-02	22	7.5256	4.30467	3.63002	7.6075	1.37574	0.784381	0.274976	0.639857	0.0447556
2050	2E	C1	2020-03-02	23	7.81685	4.19604	3.88842	7.49747	1.31102	0.810571	0.245643	0.739429	0.0505444
2050	2E	C1	2020-03-02	24	8.00729	4.17057	3.51591	7.62784	1.38562	0.799381	0.255405	0.70969	0.0469444
2050	2E	C1	2020-03-02	25	7.98881	4.10236	3.78233	7.57354	1.28712	0.796452	0.257881	0.730929	0.0518222
2050	2E	C1	2020-03-02	26	7.52052	4.30918	3.41481	7.52145	1.32098	0.796571	0.289238	0.711952	0.0652667
2050	2E	C1	2020-03-02	27	7.5089	4.37767	3.5404	7.24474	1.411	0.820905	0.254238	0.711619	0.0163333
2050	2E	C1	2020-03-02	28	7.63762	4.16814	3.84298	8.00822	1.32402	0.859286	0.270429	0.722738	0.0365222
2050	2E	C1	2020-03-02	29	7.46987	4.28398	3.82927	7.74314	1.41314	0.803286	0.291786	0.724833	0.0164444
2020	1D	C1	2020-03-02	7	8.06698	3.71427	4.12789	7.83944	1.35792	0.830048	0.252634	0.690048	0.057728
2020	1D	C1	2020-03-02	8	8.50699	4.08988	3.91723	7.49689	1.33577	0.701485	0.250707	0.718542	0.0488714
2020	1D	C1	2020-03-02	9	7.76847	3.80049	4.28612	8.14711	1.39917	0.799001	0.250707	0.695801	0.0547942
2020	1D	C1	2020-03-02	10	8.10983	4.09787	3.87502	7.6734	1.38457	0.863143	0.313278	0.670027	0.0493942
2020	1D	C1	2020-03-02	11	7.93451	3.86594	3.71116	7.74318	1.41746	0.860997	0.288071	0.626952	0.051209
2020	1D	C1	2020-03-02	12	7.91838	3.9973	4.21644	7.40728	1.41408	0.79695	0.30914	0.651292	0.0398238
2020	1D	C1	2020-03-02	13	7.00825	3.82924	3.56208	7.36574	1.37745	0.854378	0.278881	0.668696	0.055119
2020	1D	C1	2020-03-02	14	8.37464	3.86833	4.26477	7.46451	1.359	0.909284	0.291169	0.682943	0.0334476
2020	1D	C1	2020-03-02	15	7.46081	3.89452	3.60126	8.19932	1.37594	0.757331	0.279767	0.729943	0.0450952
2020	1D	C1	2020-03-02	16	8.08987	3.9791	4.11723	8.27216	1.42754	0.839185	0.333176	0.69464	0.0395614
2020	1D	C1	2020-03-02	17	8.24218	3.94235	4.46522	7.75931	1.40894	0.854099	0.254151	0.695845	0.0354714
2020	1D	C1	2020-03-02	18	7.41099	4.16156	3.92485	8.00918	1.38147	0.677345	0.301876	0.685604	0.0280476
2020	1D	C1	2020-03-02	19	8.00974	4.06928	3.70095	7.84184	1.37423	0.757236	0.257085	0.658455	0.0476328
2020	1D	C1	2020-03-02	20	7.62936	4.07535	3.95033	8.06698	1.46257	0.823333	0.340411	0.667366	0.056609
2020	1D	C1	2020-03-02	21	8.27587	4.03271	4.47085	7.55173	1.41607	0.894092	0.216339	0.684149	0.0575138
2020	1D	C1	2020-03-02	22	8.15834	3.87229	3.8363	7.51673	1.40598	0.659913	0.262455	0.697235	0.056418
2020	1D	C1	2020-03-02	23	7.85569	4.01404	3.94316	7.31221	1.38473	0.870039	0.215645	0.69464	0.0444476
2020	1D	C1	2020-03-02	24	8.37093	3.96457	4.16098	7.46081	1.35948	0.854187	0.272788	0.712539	0.0533042
2020	1D	C1	2020-03-02	25	7.29477	3.90327	4.17164	7.822	1.35137	0.781566	0.309457	0.651292	0.0636989
2020	1D	C1	2020-03-02	26	7.88098	3.89941	3.96861	7.19293	1.34611	0.756957	0.231213	0.721699	0.0511376
2020	1D	C1	2020-03-02	27	8.12967	3.87602	3.59364	7.51804	1.40743	0.803848	0.226387	0.684274	0.0547228
2020	1D	C1	2020-03-02	28	7.93451	3.89055	3.93506	8.2957	1.43123	0.732532	0.294641	0.703009	0.0537466
2020	1D	C1	2020-03-02	29	7.65226	3.67355	3.63022	7.57702	1.34488	0.807766	0.26865	0.694595	0.0344238
2020	1D	C1	2020-03-02	30	8.33485	3.99345	3.85213	7.09787	1.40442	0.861274	0.246944	0.706786	0.046009
2020	1D	C1	2020-03-02	31	7.19839	3.74938	4.01037	7.83944	1.38597	0.845239	0.309111	0.737152	0.0372238
2050	2F	T2	2020-03-01	7	8.06944	3.67684	3.87672	6.61292	1.33399	0.573806	0.319889	0.595056	0.0977302
2050	2F	T2	2020-03-01	8	7.88858	3.60584	4.38811	8.13053	1.27791	0.671389	0.272503	0.663111	0.0921516
2050	2F	T2	2020-03-01	9	7.50617	3.86741	3.234	8.27631	1.32369	0.72775	0.319889	0.601528	NA
2050	2F	T2	2020-03-01	10	7.98556	3.74312	3.52147	8.15581	1.28669	0.623333	0.328592	0.645556	0.111378
2050	2F	T2	2020-03-01	11	7.74361	3.86823	4.23617	8.33739	1.18927	0.65275	0.312981	0.620056	NA
2050	2F	T2	2020-03-01	12	7.10981	3.69996	3.48831	6.48828	1.26722	0.649194	0.310267	0.660361	NA
2050	2F	T2	2020-03-01	13	8.35664	3.72784	3.65475	7.86694	1.31961	0.670389	0.362925	0.670028	NA
2050	2F	T2	2020-03-01	14	7.56842	3.79789	3.39403	7.23125	1.39286	0.756	0.342042	0.663083	NA
2050	2F	T2	2020-03-01	15	7.47639	3.65796	4.06972	6.94406	1.25514	0.647639	0.332322	0.681361	0.0963222
2050	2F	T2	2020-03-01	16	7.67025	3.60684	3.94283	6.42719	1.26761	0.672861	0.311036	0.659528	NA
2050	2F	T2	2020-03-01	17	7.73417	3.74589	3.36867	7.26539	1.30061	0.545944	0.339633	0.597917	NA
2050	2F	T2	2020-03-01	18	7.5175	3.88612	4.22753	7.62667	1.35847	0.727667	0.294717	0.699111	NA
2050	2F	T2	2020-03-01	19	7.41117	3.77507	4.36219	7.36308	1.33947	0.543306	0.216789	0.569139	0.0989238
2050	2F	T2	2020-03-01	20	7.22014	3.91417	3.85861	7.80753	1.30752	0.602139	0.323778	0.65575	NA
2050	2F	T2	2020-03-01	21	7.52978	3.75096	3.48328	7.71833	1.26361	0.628694	0.270253	0.601833	0.0935722
2050	2F	T2	2020-03-01	22	7.56558	3.6019	3.67342	7.21731	1.24274	0.671306	0.308167	0.60575	NA
2050	2F	T2	2020-03-01	23	8.15131	3.35561	3.97322	8.08411	1.31821	0.651278	0.335194	0.583111	0.101856
2050	2F	T2	2020-03-01	24	7.14394	3.82101	3.76936	7.67308	1.25514	0.572722	0.347717	0.630139	NA
2050	2F	T2	2020-03-01	25	8.06944	3.86317	4.90844	7.97494	1.25852	0.599583	0.306222	0.649278	NA
2050	2F	T2	2020-03-01	26	8.02136	3.88629	3.86447	7.80469	1.35486	0.754611	0.342042	0.645556	NA
2050	2F	T2	2020-03-01	27	6.39908	3.55567	4.515	7.85278	1.34378	0.757083	0.262014	0.655917	0.0909127
2050	2F	T2	2020-03-01	28	7.67192	3.65389	4.515	7.41697	1.33399	0.575194	0.308322	0.576056	0.0894468
2050	2F	T2	2020-03-01	29	7.85278	3.93712	3.79528	6.48828	1.37856	0.444417	0.383133	0.684833	NA
2050	2F	T2	2020-03-01	30	7.46092	3.67684	4.84711	7.90936	1.35438	0.573722	0.323375	0.670028	NA
2050	2F	T2	2020-03-01	31	6.74736	3.74689	4.15694	7.04872	1.30569	0.706472	0.390042	0.620056	0.14025
2050	2F	T2	2020-03-01	32	7.85561	3.79789	4.39258	7.24258	1.29182	0.595389	0.294253	0.615806	NA
2020	1A	C2	2020-03-02	6	8.44311	4.12189	4.72753	7.8944	1.37954	0.903897	0.251092	0.66336	NA
2020	1A	C2	2020-03-02	7	8.17619	4.0881	4.3402	8.34129	1.41923	0.760048	0.25845	0.681139	0.174586
2020	1A	C2	2020-03-02	8	8.17619	3.91805	4.19421	8.47859	1.33972	0.66218	0.317	0.643125	0.172761
2020	1A	C2	2020-03-02	9	8.47116	3.98556	4.03236	8.00366	1.31601	0.956562	0.257164	0.63853	NA
2020	1A	C2	2020-03-02	10	8.01085	3.9642	4.60835	8.30581	1.38229	0.747861	0.248149	0.670784	NA
2020	1A	C2	2020-03-02	11	8.03171	3.92699	4.24978	8.50639	1.36493	0.722955	0.282806	0.690329	0.0900364
2020	1A	C2	2020-03-02	12	7.71468	3.72315	4.2071	8.42824	1.38864	0.753609	0.2729	0.673948	NA
2020	1A	C2	2020-03-02	13	8.16901	4.11295	4.11927	8.34129	1.406	0.826369	0.247721	0.63565	NA
2020	1A	C2	2020-03-02	14	8.34129	4.05437	4.61186	7.86636	1.36106	0.919469	0.29495	0.646979	NA
2020	1A	C2	2020-03-02	15	8.45055	3.78172	4.23845	8.14096	1.37005	0.826369	0.257593	0.675379	NA
2020	1A	C2	2020-03-02	16	8.34104	3.62955	4.31339	7.72212	1.35708	0.866804	0.282806	0.686708	NA
2020	1A	C2	2020-03-02	17	8.63625	3.23975	4.14803	8.16132	1.39278	0.780144	0.276271	0.63853	NA
2020	1A	C2	2020-03-02	18	8.18338	3.9091	4.26721	8.14071	1.36881	0.750714	0.238914	0.63853	0.0520727
2020	1A	C2	2020-03-02	19	7.71468	4.10053	4.65454	8.47116	1.36493	0.908463	0.239343	0.678259	0.128
2020	1A	C2	2020-03-02	20	7.73649	4.0668	4.38639	8.20399	1.36881	0.866804	0.248149	0.587705	NA
2020	1A	C2	2020-03-02	21	8.16132	3.95183	4.26721	8.16876	1.30552	0.715537	0.286177	0.634909	NA
2020	1A	C2	2020-03-02	22	8.16876	3.92282	4.17679	7.86661	1.38452	0.903897	0.292249	0.665499	NA
2020	1A	C2	2020-03-02	23	8.02452	4.16804	4.56567	8.04608	1.406	0.972133	0.270199	0.696089	NA
2020	1A	C2	2020-03-02	24	8.17594	3.91805	4.10535	8.50639	1.30552	0.77081	0.310928	0.631055	0.130486
2020	1A	C2	2020-03-02	25	8.46372	3.86295	4.03236	7.98904	1.38891	0.794044	0.244778	0.646005	0.134798
2020	1A	C2	2020-03-02	26	7.85892	3.99034	4.26721	8.78074	1.3451	0.766286	0.273142	0.649859	NA
2020	1A	C2	2020-03-02	27	8.47091	3.56203	3.98423	8.00341	1.37842	0.777291	0.264127	0.709823	0.0943477
2020	1A	C2	2020-03-02	28	7.87354	3.89668	4.81639	8.29837	1.39015	0.876139	0.288449	0.62289	0.0943477
2020	1A	C2	2020-03-02	29	8.16901	3.7693	4.13411	8.17594	1.33585	0.865133	0.239771	0.642384	0.170275
2020	1A	C2	2020-03-02	30	8.04608	4.04543	4.3402	8.47116	1.35708	0.80505	0.239343	0.63277	NA
2020	1A	C2	2020-03-02	31	8.00391	3.74451	4.29402	7.72905	1.36219	0.794044	0.254221	0.689588	NA
2020	1A	C2	2020-03-02	32	7.86661	3.86295	4.13411	7.98904	1.43783	0.803379	0.270628	0.658765	NA
2020	1A	C2	2020-03-02	33	8.16876	3.91805	4.42907	8.31325	1.39015	0.961128	0.288449	0.587705	0.0968341
2020	1A	C2	2020-03-02	34	8.13352	3.91805	4.19421	7.72931	1.37155	0.769139	0.255321	0.706943	0.0918614
2020	1A	C2	2020-03-02	35	8.01085	3.97791	4.577	7.99622	1.40476	0.783039	0.294521	0.673948	0.129825
2020	1B	C2	2020-03-02	7	7.91567	3.52199	4.30577	6.89337	1.38164	0.786036	0.322004	0.647635	NA
2020	1B	C2	2020-03-02	8	7.02971	4.24812	4.18914	7.51298	1.36329	0.727202	0.368285	0.638555	NA
2020	1B	C2	2020-03-02	9	7.10129	3.91879	3.50423	7.54804	1.37843	0.82395	0.318319	0.704615	0.0239437
2020	1B	C2	2020-03-02	10	6.55466	3.82342	3.86333	8.37241	1.36329	0.804704	0.330519	0.682035	0.0514913
2020	1B	C2	2020-03-02	11	7.60141	3.77102	4.06711	7.47784	1.36454	0.815737	0.361867	0.652585	NA
2020	1B	C2	2020-03-02	12	7.6021	4.12512	3.86895	8.39071	1.38288	0.765773	0.3402	0.663509	NA
2020	1B	C2	2020-03-02	13	7.15358	3.98352	3.97142	6.72367	1.3705	0.750694	0.355767	0.661166	NA
2020	1B	C2	2020-03-02	14	7.47645	3.77587	4.06711	7.95219	1.37892	0.794745	0.329	0.655859	NA
2020	1B	C2	2020-03-02	15	7.22378	4.38517	4.19476	7.93396	1.38894	0.815441	0.317919	0.679724	NA
2020	1B	C2	2020-03-02	16	6.99457	4.04208	4.06149	7.52297	1.38672	0.770757	0.358052	0.650909	NA
2020	1B	C2	2020-03-02	17	6.71683	4.15143	4.18666	8.25753	1.38009	0.766566	0.3294	0.639518	0.0619199
2020	1B	C2	2020-03-02	18	7.85408	4.03107	4.30577	7.03862	1.38802	0.817541	0.349667	0.659474	NA
2020	1B	C2	2020-03-02	19	7.5312	3.76674	4.07273	7.8806	1.35875	0.820857	0.350785	0.660715	NA
2020	1B	C2	2020-03-02	20	8.03131	4.12535	3.28629	7.47715	1.39098	0.786829	0.336889	0.679724	NA
2020	1B	C2	2020-03-02	21	7.96972	3.86668	4.04755	6.60733	1.38616	0.774482	0.330919	0.668491	NA
2020	1B	C2	2020-03-02	22	7.76111	4.062	4.31139	8.23923	1.38743	0.769386	0.343885	0.689981	NA
2020	1B	C2	2020-03-02	23	7.89883	3.72347	3.50402	7.56634	1.38288	0.790932	0.324019	0.672383	0.0239524
2020	1B	C2	2020-03-02	24	7.20694	3.54352	3.52876	7.04862	1.38134	0.81242	0.343837	0.682035	NA
2020	1B	C2	2020-03-02	25	7.15427	3.95265	3.9604	7.85408	1.37237	0.8096	0.308852	0.654461	NA
2020	1B	C2	2020-03-02	26	6.97565	3.85567	4.16958	7.14535	1.37237	0.815737	0.329119	0.672074	0.0211147
2020	1B	C2	2020-03-02	27	7.05616	4.10794	3.84691	7.16288	1.38944	0.835704	0.328104	0.687639	NA
2020	1B	C2	2020-03-02	28	7.04724	3.8774	3.97434	7.53051	1.36489	0.775499	0.343437	0.686398	0.0590866
2020	1B	C2	2020-03-02	29	7.02971	4.06655	4.39854	8.66091	1.37864	0.721786	0.330789	0.655891	NA
2020	1B	C2	2020-03-02	30	7.54735	3.89893	3.71027	7.8014	1.38161	0.753811	0.335452	0.648844	0.0486667
2020	1B	C2	2020-03-02	31	7.76634	4.09904	3.71589	7.95219	1.37977	0.75099	0.331767	0.661166	NA
2020	1B	C2	2020-03-02	32	6.90022	3.86668	4.05857	8.18732	1.36471	0.798062	0.362137	0.643259	0.068619
2020	1B	C2	2020-03-02	33	7.4317	4.04482	4.06419	8.12873	1.36909	0.745574	0.32397	0.676418	0.0562576
2020	1B	C2	2020-03-02	34	8.04815	3.82342	3.96894	7.91497	1.37109	0.780395	0.338185	0.637952	0.0638528
2020	1B	C2	2020-03-02	35	7.1006	3.97735	3.84399	7.09199	1.37141	0.779899	0.335452	0.664907	NA
2020	1E	C1	2020-03-02	7	7.54364	3.91388	3.421	7.45743	1.42882	0.93906	0.225571	0.707238	0.0613749
2020	1E	C1	2020-03-02	8	7.56093	3.69519	3.46486	7.45886	1.313	0.931619	0.235071	0.723048	0.0544364
2020	1E	C1	2020-03-02	9	7.36164	3.69614	3.5286	7.55531	1.22124	0.90069	0.226381	0.648381	0.0682655
2020	1E	C1	2020-03-02	10	7.53314	3.77493	3.3354	7.5125	1.41046	0.836786	0.218024	0.691119	0.058684
2020	1E	C1	2020-03-02	11	7.46421	3.7291	3.66262	7.52264	1.35504	0.982548	0.237881	0.723214	0.0511669
2020	1E	C1	2020-03-02	12	7.47448	3.82931	3.08357	7.42257	1.4154	0.849345	0.240738	0.6945	0.0801839
2020	1E	C1	2020-03-02	13	7.52264	3.80721	3.61931	7.55531	1.41543	0.843381	0.224714	0.671643	0.0602532
2020	1E	C1	2020-03-02	14	7.42938	3.91483	3.14019	7.33921	1.4366	0.93481	0.215024	0.678452	0.0521107
2020	1E	C1	2020-03-02	15	7.3906	3.88726	3.6805	7.53431	1.3762	0.885607	0.241405	0.670048	0.0656226
2020	1E	C1	2020-03-02	16	7.3551	3.8005	3.34614	7.42426	1.35501	0.864012	0.245048	0.690833	0.0688197
2020	1E	C1	2020-03-02	17	7.46514	3.80626	3.28088	7.33217	1.32077	0.867417	0.264262	0.6945	0.0626857
2020	1E	C1	2020-03-02	18	7.32848	3.86007	3.62086	7.51586	1.31581	0.842119	0.220786	0.689	0.0702741
2020	1E	C1	2020-03-02	19	7.48781	3.90648	3.57702	7.36138	1.28943	0.895274	0.253714	0.671476	0.0497524
2020	1E	C1	2020-03-02	20	7.42519	3.84852	3.86248	7.54733	1.20288	0.924393	0.240429	0.702143	0.0556648
2020	1E	C1	2020-03-02	21	7.45952	3.85526	3.52605	7.42569	1.34726	0.925357	0.244476	0.69781	0.0550039
2020	1E	C1	2020-03-02	22	7.39571	3.75314	3.56014	7.33845	1.41543	0.944476	0.227381	0.683786	0.0604556
2020	1E	C1	2020-03-02	23	7.50788	3.8005	3.67336	7.48781	1.3759	0.814262	0.205929	0.685262	0.0728894
2020	1E	C1	2020-03-02	24	7.42376	3.78962	3.58057	7.45038	1.26824	0.96469	0.204857	0.683619	0.0502955
2020	1E	C1	2020-03-02	25	7.46564	3.77588	3.6606	7.48638	1.35504	0.854643	0.214357	0.679048	0.0775409
2020	1E	C1	2020-03-02	26	7.41864	3.76081	3.33593	7.48614	1.32354	0.895274	0.220714	0.675548	0.0682766
2020	1E	C1	2020-03-02	27	7.52148	3.80117	3.76255	7.28312	1.35504	0.936619	0.211286	0.636643	0.0697635
2020	1E	C1	2020-03-02	28	7.43988	3.83545	3.74424	7.39598	1.36805	0.886869	0.210405	0.698833	0.0550039
2020	1E	C1	2020-03-02	29	7.21395	3.60264	3.67283	7.36138	1.39456	0.8625	0.246786	0.68769	0.0678048
2020	1E	C1	2020-03-02	30	7.52098	3.81045	3.57755	7.46371	1.35998	0.902833	0.221095	0.656786	0.064029
2020	1E	C1	2020-03-02	31	7.55438	3.8239	3.916	7.52633	1.41821	0.818714	0.202857	0.690762	0.0641357
2020	1E	C1	2020-03-02	32	7.41864	3.76914	3.83395	7.45088	1.36813	0.847536	0.222524	0.678976	0.0527605
2020	1E	C1	2020-03-02	33	7.59719	3.86936	3.4674	7.4011	1.38117	0.855607	0.231119	0.657548	0.0573733
2020	1E	C1	2020-03-02	34	7.62355	3.94202	3.59233	7.50083	1.36283	0.837119	0.194429	0.707833	0.0730674
2020	1E	C1	2020-03-02	35	7.41721	3.65645	3.2814	7.48152	1.37863	0.907286	0.236786	0.700952	0.066494
2020	1E	C1	2020-03-02	36	7.55581	3.75571	3.61831	7.37471	1.41815	0.835821	0.223452	0.698762	0.0550862
2020	1E	C1	2020-03-02	37	7.54733	3.80883	3.42512	7.45062	1.38907	0.834679	0.233929	0.666619	0.0790622
2020	1D	C2	2020-03-02	7	6.38817	3.69683	3.46346	7.09899	1.39218	0.870851	0.311101	0.652259	0.0729222
2020	1D	C2	2020-03-02	8	7.31435	3.54379	3.19321	6.95021	1.4001	0.825479	0.304452	0.65386	0.0698556
2020	1D	C2	2020-03-02	9	6.31637	3.66843	2.948	6.20583	1.37324	0.870506	0.349077	0.676545	0.07675
2020	1D	C2	2020-03-02	10	6.64508	3.67435	3.17169	6.42028	1.35233	0.902262	0.345827	0.660065	0.0542389
2020	1D	C2	2020-03-02	11	7.25344	3.73281	3.05002	7.23878	1.36816	0.81919	0.296964	0.657238	0.0681722
2020	1D	C2	2020-03-02	12	6.49207	3.73496	2.87506	6.68762	1.38454	0.847057	0.307101	0.67747	0.0627
2020	1D	C2	2020-03-02	13	6.74475	3.71429	2.9243	6.59975	1.37468	0.903193	0.30675	0.659937	0.06785
2020	1D	C2	2020-03-02	14	6.23371	3.66843	2.93831	6.47741	1.35184	0.821226	0.316113	0.641857	0.0746833
2020	1D	C2	2020-03-02	15	6.76742	3.61213	2.93616	6.64652	1.39596	0.827054	0.289476	0.655107	0.0709056
2020	1D	C2	2020-03-02	16	6.19547	3.66105	3.11059	5.76944	1.36935	0.881938	0.313101	0.646836	0.0773833
2020	1D	C2	2020-03-02	17	6.42028	3.64073	3.00424	6.22949	1.37903	0.906119	0.319988	0.666542	0.0670611
2020	1D	C2	2020-03-02	18	6.74898	3.70601	2.99673	6.23371	1.38427	0.863673	0.336	0.650128	0.0701444
2020	1D	C2	2020-03-02	19	6.55298	3.69181	3.05217	6.6215	1.3656	0.910348	0.318589	0.658658	0.0729333
2020	1D	C2	2020-03-02	20	6.65974	3.68695	3.04734	6.60261	1.3681	0.852176	0.320589	0.648902	0.0801778
2020	1D	C2	2020-03-02	21	7.2681	3.57239	2.70764	7.09899	1.2996	0.871051	0.366827	0.667619	0.0688944
2020	1D	C2	2020-03-02	22	6.96012	3.83101	2.96737	6.76364	1.36476	0.921458	0.308625	0.687979	0.0714889
2020	1D	C2	2020-03-02	23	7.00597	3.63245	2.97655	6.1487	1.33394	0.918655	0.335417	0.674664	0.0820111
2020	1D	C2	2020-03-02	24	6.58509	3.73496	3.05217	6.3414	1.28617	0.882259	0.306625	0.642006	0.0675889
2020	1D	C2	2020-03-02	25	6.79953	3.79503	3.15932	7.21234	1.38549	0.80467	0.326851	0.662131	0.0711
2020	1D	C2	2020-03-02	26	6.89921	3.69683	2.99859	6.93132	1.37111	0.933054	0.335863	0.670446	0.0721444
2020	1D	C2	2020-03-02	27	6.51995	3.71715	2.84651	6.81419	1.30663	0.903193	0.315815	0.64886	0.0724111
2020	1D	C2	2020-03-02	28	7.09899	3.83101	2.92913	6.41605	1.37608	0.868247	0.306452	0.658443	0.0693556
2020	1D	C2	2020-03-02	29	6.51995	3.67455	2.98272	6.57285	1.33099	0.910149	0.307851	0.664369	0.0580167
2020	1D	C2	2020-03-02	30	7.06688	3.71429	2.8971	6.99223	1.36125	0.851533	0.329476	0.667619	0.0724111
2020	1D	C2	2020-03-02	31	7.22133	3.67239	3.01661	6.76742	1.34487	0.842095	0.315815	0.645235	0.0696556
2020	1D	C2	2020-03-02	32	6.49493	3.67832	3.28069	6.4453	1.33394	0.905188	0.278738	0.665574	0.0727111
2020	1D	C2	2020-03-02	33	6.55206	3.64991	3.18355	6.62477	1.34442	0.827598	0.300363	0.648902	0.0709278
2020	1D	C2	2020-03-02	34	6.44816	3.70998	2.88743	6.2616	1.38923	0.903738	0.307577	0.660702	0.0696556
2020	1D	C2	2020-03-02	35	7.45467	3.60476	3.00424	6.75942	1.36488	0.910348	0.336815	0.665574	0.0775333
2020	1D	C2	2020-03-02	36	6.9063	3.75745	2.71247	6.97809	1.37513	0.910348	0.31519	0.627423	0.0684333
2020	1D	C2	2020-03-02	37	6.92096	3.63857	2.46994	6.30973	1.34487	0.861068	0.312375	0.655086	0.0801778
2020	1D	C2	2020-03-02	38	6.8463	3.66878	3.22711	6.9181	1.35818	0.856815	0.335565	0.65386	0.0713667
2020	1D	C2	2020-03-02	39	6.36028	3.68569	3.20856	6.3414	1.32709	0.94011	0.327952	0.645235	0.0780556
2020	1D	C2	2020-03-02	40	7.20667	3.59	2.7604	6.24838	1.3786	0.871074	0.346601	0.651161	0.0765722
2020	1D	C2	2020-03-02	41	7.08433	3.71158	3.14531	6.06604	1.36621	0.845244	0.327476	0.665595	0.0801278
2020	1D	C2	2020-03-02	42	7.08577	3.674	2.87072	6.47318	1.36113	0.857905	0.307851	0.677577	0.0816611
2020	1D	C2	2020-03-02	43	6.15391	3.54343	2.74451	6.44816	1.38655	0.879357	0.288702	0.675318	0.0774222
2020	1D	C2	2020-03-02	44	6.65974	3.84215	2.9243	6.89921	1.34737	0.885086	0.33025	0.677491	0.0664778
2020	1D	C2	2020-03-02	45	6.8463	3.76968	2.76874	6.92709	1.34664	0.828949	0.350476	0.645235	0.0711889
2020	1D	C2	2020-03-02	46	6.90344	3.66878	2.95771	6.88363	1.35467	0.864539	0.318589	0.666908	0.0758167
2020	1D	C2	2020-03-02	47	6.46282	3.76321	3.07184	6.69185	1.32992	0.824696	0.326202	0.646729	0.0632222
2020	1D	C2	2020-03-02	48	7.34646	3.63245	2.98755	6.85953	1.31321	0.80808	0.329452	0.658443	0.0685722
2020	1E	C2	2020-03-02	7	7.80082	3.89708	3.73244	7.65296	1.39208	0.873083	0.214571	0.627024	0.0404292
2020	1E	C2	2020-03-02	8	7.74317	3.85593	4.14883	7.79075	1.32768	0.874738	0.211768	0.7035	0.0536125
2020	1E	C2	2020-03-02	9	7.73686	4.08709	3.78067	7.6804	1.35156	0.774278	0.206482	0.678712	0.0414875
2020	1E	C2	2020-03-02	10	7.70221	3.89229	4.14658	7.56561	1.33733	0.841944	0.20906	0.680714	0.0468935
2020	1E	C2	2020-03-02	11	7.81908	3.90944	3.86014	7.69421	1.40718	0.8465	0.201012	0.667402	0.0451851
2020	1E	C2	2020-03-02	12	7.76805	3.93523	3.82433	7.54053	1.39778	0.833474	0.237952	0.658833	0.0533958
2020	1E	C2	2020-03-02	13	7.5429	4.07473	3.87171	7.77693	1.35402	0.821633	0.22156	0.689286	0.0541036
2020	1E	C2	2020-03-02	14	7.80693	3.87359	4.09874	7.6954	1.39745	0.825048	0.22331	0.69945	0.044372
2020	1E	C2	2020-03-02	15	7.74317	3.75085	3.68879	7.75186	1.36611	0.839776	0.190173	0.700593	0.0410637
2020	1E	C2	2020-03-02	16	7.75817	4.03218	3.59047	7.81789	1.37989	0.823484	0.199268	0.717069	0.0559173
2020	1E	C2	2020-03-02	17	7.77693	4.08709	3.54907	7.67921	1.35014	0.787381	0.211768	0.725878	0.0581548
2020	1E	C2	2020-03-02	18	7.73428	3.88651	3.8179	7.78701	1.3756	0.831411	0.175923	0.663786	0.0516905
2020	1E	C2	2020-03-02	19	7.90061	3.93523	3.67038	7.62275	1.42102	0.820069	0.209101	0.664947	0.0449107
2020	1E	C2	2020-03-02	20	7.7017	3.87359	4.05284	7.79913	1.36786	0.788401	0.212905	0.62814	0.046294
2020	1E	C2	2020-03-02	21	7.62038	3.82396	3.7691	7.71179	1.40339	0.85649	0.200137	0.680066	0.0502976
2020	1E	C2	2020-03-02	22	7.79075	4.06327	3.86613	7.66282	1.39603	0.837925	0.207357	0.673757	0.0575173
2020	1E	C2	2020-03-02	23	7.63826	3.93239	3.86991	7.81701	1.38938	0.798617	0.238786	0.66204	0.0553786
2020	1E	C2	2020-03-02	24	7.77693	3.99014	3.58223	7.66163	1.38147	0.813163	0.216357	0.737595	0.0505143
2020	1E	C2	2020-03-02	25	7.56679	3.99633	3.5785	7.82538	1.35236	0.818202	0.241619	0.701497	0.0435179
2020	1E	C2	2020-03-02	26	7.66045	3.94053	3.82015	7.71059	1.37033	0.848442	0.218238	0.630444	0.0573006
2020	1E	C2	2020-03-02	27	7.80031	4.03308	3.95118	7.72936	1.38384	0.813268	0.228774	0.665833	0.0517958
2020	1E	C2	2020-03-02	28	7.72766	4.13672	3.81384	7.63944	1.3677	0.800786	0.204375	0.65728	0.0632357
2020	1E	C2	2020-03-02	29	7.57942	3.74376	4.03669	7.67921	1.40718	0.815437	0.213512	0.635143	0.0412804
2020	1E	C2	2020-03-02	30	7.71928	3.79573	3.49942	7.61405	1.437	0.845028	0.179554	0.642161	0.0559173
2020	1E	C2	2020-03-02	31	7.34708	3.77312	3.99259	7.78324	1.37182	0.826567	0.23153	0.703757	0.0524363
2020	1E	C2	2020-03-02	32	7.67714	3.83544	4.11534	7.58949	1.36185	0.818097	0.184054	0.655429	0.0520125
2020	1E	C2	2020-03-02	33	7.54854	3.98111	3.99303	7.61949	1.40822	0.850294	0.237952	0.658185	0.0522292
2020	1E	C2	2020-03-02	34	7.93692	3.94053	3.91356	7.88303	1.40289	0.841339	0.195815	0.676212	0.0561339
2020	1E	C2	2020-03-02	35	7.75305	4.13053	4.02993	7.6867	1.40552	0.815331	0.206524	0.691783	0.0487387
2020	1E	C2	2020-03-02	36	7.77317	3.89798	3.81609	7.48576	1.35402	0.898071	0.210982	0.693378	0.0547887
2020	1E	C2	2020-03-02	37	7.74436	3.73319	3.85331	7.45081	1.3499	0.853286	0.159143	0.687024	0.0478435
2020	1E	C2	2020-03-02	38	7.6954	4.04365	3.766	7.78531	1.40569	0.755817	0.218149	0.666497	0.0505524
2020	1E	C2	2020-03-02	39	7.85915	3.90325	3.94938	7.48458	1.39184	0.839776	0.184054	0.699238	0.0512601
2020	1E	C2	2020-03-02	40	7.597	3.95378	3.77649	7.71928	1.36439	0.8405	0.207435	0.666497	0.0623815
2020	1E	C2	2020-03-02	41	7.66214	3.85593	3.90488	7.85796	1.38417	0.882982	0.204643	0.642357	0.0516905
2020	1E	C2	2020-03-02	42	7.79075	3.80541	3.72002	7.83408	1.40471	0.833897	0.214387	0.66204	0.0544571
2020	1E	C2	2020-03-02	43	7.8242	3.89798	3.49344	7.52465	1.35567	0.810381	0.171464	0.664495	0.0498738
2020	1E	C2	2020-03-02	44	7.809	3.82396	3.80367	7.62326	1.4113	0.841944	0.201012	0.676016	0.0632357
2020	1E	C2	2020-03-02	45	7.66282	4.13672	3.86613	7.48458	1.39087	0.826794	0.206482	0.664299	0.0538869
2020	1E	C2	2020-03-02	46	7.9468	3.99633	3.87775	7.74385	1.3499	0.856792	0.209143	0.726783	0.0425554
2020	1E	C2	2020-03-02	47	7.88185	3.93434	3.81609	7.84701	1.31565	0.845133	0.218012	0.746661	0.0673952
2020	1E	C2	2020-03-02	48	7.80031	3.82485	3.82388	7.62156	1.34453	0.898071	0.212071	0.676212	0.0508363
2050	2E	T1	2020-03-02	7	7.36008	4.31686	3.4391	7.57055	1.23878	0.718456	0.291044	0.707794	0.0807917
2050	2E	T1	2020-03-02	8	7.53811	4.13498	3.83987	7.35497	1.30858	0.799378	0.303976	0.716952	0.0866389
2050	2E	T1	2020-03-02	9	7.33165	4.15738	3.64466	7.53811	1.28082	0.719939	0.359206	0.695944	0.0555208
2050	2E	T1	2020-03-02	10	7.51902	4.16015	3.78325	7.41161	1.27874	0.791813	0.321921	0.700413	0.0768472
2050	2E	T1	2020-03-02	11	7.51194	3.79573	3.54432	7.48555	1.28581	0.848563	0.320413	0.681413	0.0756736
2050	2E	T1	2020-03-02	12	7.55031	4.11768	3.50048	7.34073	1.29393	0.722242	0.360833	0.677413	0.0724097
2050	2E	T1	2020-03-02	13	7.29833	4.17835	4.0441	7.19821	1.23041	0.744931	0.334381	0.694643	0.0519167
2050	2E	T1	2020-03-02	14	7.35497	4.37514	3.43564	7.29526	1.35008	0.801234	0.33252	0.650341	0.0489931
2050	2E	T1	2020-03-02	15	7.20515	3.94262	3.35775	7.39538	1.25435	0.791813	0.301643	0.70796	0.0693056
2050	2E	T1	2020-03-02	16	7.2699	4.12645	3.7641	7.1798	1.40301	0.710891	0.382619	0.692921	0.0657569
2050	2E	T1	2020-03-02	17	7.40656	3.78329	3.83987	7.29833	1.29339	0.869591	0.361421	0.705103	0.0638472
2050	2E	T1	2020-03-02	18	7.35701	4.23087	3.7955	7.23358	1.4021	0.754725	0.336714	0.716841	0.0787569
2050	2E	T1	2020-03-02	19	7.45509	3.9919	3.57769	7.40049	1.2871	0.870433	0.317024	0.697611	0.0550208
2050	2E	T1	2020-03-02	20	7.60898	4.07116	3.4766	7.22642	1.30804	0.755544	0.284988	0.703508	0.0674514
2050	2E	T1	2020-03-02	21	7.41365	3.92689	3.84332	7.55235	1.30804	0.873556	0.327976	0.713968	0.0539514
2050	2E	T1	2020-03-02	22	7.41161	4.01588	3.59604	7.31031	1.24637	0.82355	0.326115	0.700413	0.0754931
2050	2E	T1	2020-03-02	23	7.34992	4.21243	3.96011	7.36609	1.21731	0.749372	0.278583	0.696921	0.0576042
2050	2E	T1	2020-03-02	24	7.30323	3.9451	3.41309	7.40753	1.3497	0.867756	0.406738	0.686389	0.0612639
2050	2E	T1	2020-03-02	25	7.31149	4.05872	3.65691	7.18177	1.26525	0.904845	0.291516	0.699437	0.0994097
2050	2E	T1	2020-03-02	26	7.56346	4.22825	3.50129	7.40957	1.26194	0.767268	0.33252	0.701103	0.0652569
2050	2E	T1	2020-03-02	27	7.28817	3.95821	3.78113	7.25996	1.30612	0.877177	0.279857	0.709968	0.0460694
2050	2E	T1	2020-03-02	28	7.08962	4.01011	3.78458	7.08676	1.38153	0.745304	0.380758	0.71346	0.0537917
2050	2E	T1	2020-03-02	29	7.51902	4.21581	3.19527	7.56142	1.26617	0.744952	0.295234	0.721929	0.0472986
2050	2E	T1	2020-03-02	30	7.34481	3.90592	3.19315	7.29322	1.29301	0.842743	0.284639	0.702587	0.0316042
2050	2E	T1	2020-03-02	31	7.31353	4.05267	3.76065	7.28817	1.24008	0.7668	0.387873	0.699905	0.0782569
2050	2E	T1	2020-03-02	32	7.42176	4.1051	3.82289	7.03502	1.28748	0.764965	0.299429	0.672722	0.0657569
2050	2E	T1	2020-03-02	33	7.35701	4.16315	3.56135	7.09473	1.32077	0.779738	0.374	0.695548	0.0517569
2050	2E	T1	2020-03-02	34	7.45223	4.03446	3.54565	7.21019	1.27153	0.789137	0.319353	0.712373	0.0714444
2050	2E	T1	2020-03-02	35	7.2284	4.05296	3.7294	7.46928	1.2871	0.742276	0.358853	0.683079	0.0784722
2050	2E	T1	2020-03-02	36	7.41264	3.98218	3.88848	7.4784	1.32952	0.845887	0.312952	0.713968	0.0758333
2050	2E	T1	2020-03-02	37	7.38625	3.96359	3.7798	7.38032	1.30637	0.778524	0.389496	0.696865	0.0638472
2050	2E	T1	2020-03-02	38	7.27194	4.05572	3.22064	7.40753	1.21914	0.820895	0.325643	0.682389	0.0593542
2050	2E	T1	2020-03-02	39	7.29329	4.03446	3.41649	7.4784	1.3299	0.779365	0.315516	0.69446	0.0460694
2050	2E	T1	2020-03-02	40	7.33165	4.12921	3.37478	7.36916	1.19176	0.619451	0.29302	0.703794	0.0891736
2050	2E	T1	2020-03-02	41	7.29322	4.07693	3.03407	7.3245	1.3358	0.800861	0.395786	0.701841	0.083875
2050	2E	T1	2020-03-02	42	7.3712	4.01626	3.84332	7.67578	1.3299	0.883349	0.280798	0.674952	0.0683611
2050	2E	T1	2020-03-02	43	7.24463	4.15438	3.84199	7.54015	1.32077	0.858336	0.361187	0.683587	0.0731389
2050	2E	T1	2020-03-02	44	7.26683	4.17835	3.72042	7.41869	1.34171	0.757401	0.287675	0.672722	0.0769028
2050	2E	T1	2020-03-02	45	7.45509	3.92151	3.76065	7.38032	1.3971	0.961595	0.30654	0.713857	0.0828056
2050	2E	T1	2020-03-02	46	7.3519	4.21543	3.42127	7.37828	1.28764	0.826226	0.337071	0.702929	0.0899583
2050	2E	T1	2020-03-02	47	7.25975	4.13183	3.35908	7.48147	1.34762	0.776221	0.319357	0.692452	0.0673958
2050	2E	T1	2020-03-02	48	7.55842	4.1203	3.82151	7.49259	1.2812	0.858336	0.444024	0.682571	0.0254167
2020	1C	T2	2020-03-02	10	7.92217	3.56078	4.31192	7.60818	1.25066	0.739006	0.235882	0.614728	NA
2020	1C	T2	2020-03-02	11	7.89759	3.75838	3.97978	7.72738	1.29619	0.682595	0.271406	0.600329	NA
2020	1C	T2	2020-03-02	12	7.94117	3.73299	4.165	7.37372	1.3383	0.681895	0.299557	0.643254	0.0596434
2020	1C	T2	2020-03-02	13	7.76409	3.92567	3.97934	7.31514	1.31232	0.719808	0.245087	0.642596	NA
2020	1C	T2	2020-03-02	14	7.90149	4.04891	4.19683	7.742	1.29034	0.735726	0.248753	0.630877	NA
2020	1C	T2	2020-03-02	15	7.88543	3.58696	4.32233	7.38261	1.25061	0.70604	0.274951	0.621718	NA
2020	1C	T2	2020-03-02	16	7.25769	3.66354	3.8286	7.54763	1.34609	0.73401	0.297791	0.59939	NA
2020	1C	T2	2020-03-02	17	7.72597	3.92014	4.03775	7.73307	1.31925	0.684623	0.231626	0.646312	NA
2020	1C	T2	2020-03-02	18	7.49357	3.76882	4.17482	7.71539	1.26011	0.727625	0.256198	0.636287	NA
2020	1C	T2	2020-03-02	19	8.22646	3.59129	4.1135	7.67657	1.30866	0.66731	0.259894	0.632918	NA
2020	1C	T2	2020-03-02	20	7.24201	3.85777	4.24763	7.58083	1.30246	0.717302	0.297524	0.604593	0.0530556
2020	1C	T2	2020-03-02	21	7.4321	4.07776	4.41668	7.55439	1.32686	0.688812	0.259735	0.634368	NA
2020	1C	T2	2020-03-02	22	7.7034	3.77594	3.9959	7.68571	1.26716	0.705137	0.303989	0.594478	NA
2020	1C	T2	2020-03-02	23	7.96388	3.46776	4.2365	7.51328	1.30973	0.696698	0.319339	0.607119	NA
2020	1C	T2	2020-03-02	24	7.95492	3.97924	4.25334	8.10307	1.30095	0.718829	0.276701	0.616105	NA
2020	1C	T2	2020-03-02	25	7.54505	3.69289	4.04619	7.51537	1.31039	0.699538	0.276165	0.640376	NA
2020	1C	T2	2020-03-02	26	7.75738	3.48212	3.84706	7.67542	1.3349	0.697589	0.299488	0.631663	NA
2020	1C	T2	2020-03-02	27	7.50704	3.78509	4.06816	7.36064	1.29508	0.723532	0.272735	0.641563	NA
2020	1C	T2	2020-03-02	28	7.10769	3.5977	4.13207	7.97505	1.27915	0.695321	0.282918	0.616571	NA
2020	1C	T2	2020-03-02	29	7.89767	3.73908	4.12685	7.46828	1.29805	0.726419	0.259728	0.626609	NA
2020	1C	T2	2020-03-02	30	7.77687	3.77089	4.17617	7.73399	1.32948	0.722087	0.247019	0.623894	NA
2020	1C	T2	2020-03-02	31	7.67045	3.75726	4.18014	7.57583	1.31478	0.694754	0.249534	0.630187	NA
2020	1C	T2	2020-03-02	32	7.88038	3.46973	4.16259	7.56629	1.30011	0.727024	0.24902	0.589433	NA
2020	1C	T2	2020-03-02	33	7.37314	3.88432	4.10792	7.78082	1.30423	0.71306	0.287974	0.617536	NA
2020	1C	T2	2020-03-02	34	7.74219	3.56568	4.02994	7.54579	1.32854	0.711006	0.29329	0.640211	0.0710693
2020	1C	T2	2020-03-02	35	7.64826	3.81797	3.96208	8.11677	1.26487	0.725605	0.276176	0.626628	NA
2020	1C	T2	2020-03-02	36	7.93758	3.95268	4.08975	7.78396	1.34002	0.696159	0.264251	0.630857	NA
2020	1C	T2	2020-03-02	37	8.29823	3.26576	3.88939	7.48086	1.28658	0.683206	0.305056	0.656734	NA
2020	1C	T2	2020-03-02	38	7.60505	4.01978	4.26119	7.73546	1.29653	0.730601	0.269336	0.630877	0.0605111
2020	1C	T2	2020-03-02	39	7.95074	4.0221	4.31283	7.10313	1.29795	0.72201	0.222606	0.602454	NA
2020	1C	T2	2020-03-02	40	7.5642	3.71985	4.0673	7.67503	1.3023	0.691216	0.257616	0.664435	NA
2020	1C	T2	2020-03-02	41	7.93364	3.55269	4.2189	7.31744	1.22164	0.692018	0.25998	0.629978	NA
2020	1C	T2	2020-03-02	42	7.81661	3.86643	4.30136	7.80322	1.38736	0.74201	0.268224	0.633254	NA
2020	1C	T2	2020-03-02	43	7.6967	3.71162	4.20192	7.91086	1.3188	0.711304	0.299398	0.619548	0.0574963
2020	1C	T2	2020-03-02	44	7.53665	3.82278	4.16926	7.51109	1.29045	0.722712	0.272974	0.644583	NA
2020	1C	T2	2020-03-02	45	7.72039	3.87897	4.20364	7.68999	1.30366	0.711609	0.296677	0.6162	NA
2020	1C	T2	2020-03-02	46	7.87168	3.75635	4.23231	7.65137	1.2864	0.719802	0.31014	0.601145	NA
2020	1C	T2	2020-03-02	47	7.78648	3.30771	4.31837	7.45801	1.36412	0.691192	0.304127	0.629707	0.0656831
2020	1C	T2	2020-03-02	48	7.91401	3.68243	4.13098	7.85478	1.32139	0.724125	0.223119	0.621718	NA
2020	1C	T2	2020-03-02	49	7.30339	3.93046	4.11811	7.89741	1.33756	0.726812	0.29775	0.642288	NA
2020	1C	T2	2020-03-02	50	7.48403	3.70684	3.908	7.62372	1.30018	0.716522	0.267168	0.623476	NA
2020	1C	T2	2020-03-02	51	7.92715	3.85578	4.08673	7.63515	1.34158	0.689794	0.269472	0.615341	NA
2020	1C	T2	2020-03-02	52	7.15088	3.91551	4.29218	7.49605	1.29225	0.717847	0.297021	0.613123	NA
2020	1C	T2	2020-03-02	53	7.53685	3.40874	4.12881	7.74978	1.30314	0.687262	0.281516	0.618392	NA
2020	1C	T2	2020-03-02	54	7.98371	3.83221	4.06999	7.50824	1.31238	0.69524	0.28922	0.597519	NA
2020	1C	T2	2020-03-02	55	7.60757	3.44743	3.83416	7.69405	1.30337	0.69104	0.258344	0.623374	NA
2020	1C	T2	2020-03-02	56	8.08171	3.63816	4.08579	7.73153	1.31406	0.724107	0.284646	0.634562	NA
2020	1C	T2	2020-03-02	57	7.44373	4.06413	4.37644	7.77331	1.28744	0.701407	0.275496	0.655933	NA
2020	1C	T2	2020-03-02	58	7.87031	3.61346	4.09659	7.4265	1.33934	0.708734	0.298705	0.636167	NA
2020	1C	T2	2020-03-02	59	7.7183	3.93699	3.94103	7.7468	1.3253	0.722754	0.266794	0.60946	NA
2020	1C	T2	2020-03-02	60	7.59874	3.74754	3.88908	7.93721	1.30518	0.732651	0.295533	0.628392	NA
2020	1C	T2	2020-03-02	61	7.51913	4.05519	4.21632	7.55135	1.31776	0.700024	0.236455	0.631831	NA
2020	1C	T2	2020-03-02	62	8.19527	3.93833	4.133	7.44376	1.34081	0.727315	0.285806	0.629418	NA
2020	1C	T2	2020-03-02	63	7.59571	3.90841	4.20101	7.64966	1.29613	0.726901	0.25184	0.607312	NA
2020	1C	T2	2020-03-02	64	7.73546	3.66853	4.21543	7.85737	1.33861	0.701446	0.289937	0.604611	NA
2020	1C	T2	2020-03-02	65	7.70257	3.72951	4.15429	7.71921	1.28203	0.722712	0.32597	0.62424	NA
2020	1C	T2	2020-03-02	66	7.51521	3.5188	4.28608	7.71362	1.31419	0.704698	0.268803	0.620478	NA
2020	1C	T2	2020-03-02	67	7.82684	3.91571	4.32361	7.99745	1.35251	0.70104	0.25507	0.652755	NA
2020	1A	C1	2020-03-02	1	7.677	3.8935	3.8035	1.729	1.21	0.7325	0.378	0.6795	0.0835
2020	1A	C1	2020-03-02	2	9.0645	NA	NA	1.712	NA	NA	0.331	0.6615	0.1005
2020	1A	C1	2020-03-02	3	7.657	3.6935	3.7515	1.649	1.2675	0.8225	0.3915	0.674	0.056
2020	1A	C1	2020-03-02	4	8.199	3.9055	4.715	3.153	1.21	0.7045	0.238	0.7645	0.096
2020	1A	C1	2020-03-02	5	7.61267	3.881	2.47	1.923	1.3915	1.075	0.34725	0.78375	NA
2020	1A	C1	2020-03-03	1	6.1865	NA	NA	1.435	NA	NA	0.2505	0.5625	NA
2020	1A	C1	2020-03-03	2	6.146	2.9565	3.285	1.396	1.147	0.88	0.155	0.6345	0.051
2020	1A	C1	2020-03-03	3	6.6545	2.7815	3.4255	1.148	1.0325	0.7245	0.465	0.568	NA
2020	1A	C2	2020-03-01	1	6.46638	2.6795	3.40575	1.44463	1.12	NA	0.3045	0.752429	0.05375
2020	1A	C2	2020-03-02	1	7.60637	4.15214	4.28814	1.5885	1.34771	0.63275	0.241857	0.634625	0.0631818
2020	1A	C2	2020-03-02	2	7.57044	3.23975	3.69225	1.64789	1.47378	1.04322	0.304889	0.792444	NA
2020	1A	C2	2020-03-02	3	8.29289	4.21425	4.201	1.61211	1.387	0.687778	0.244	0.672	0.253
2020	1A	C2	2020-03-02	4	8.2557	3.87667	4.05722	1.8246	1.3808	0.7799	0.225	0.6576	0.05075
2020	1A	C2	2020-03-02	5	9.11838	4.10743	5.09743	1.64075	1.23537	0.826571	0.33525	0.556425	0.041625
2020	1A	C2	2020-03-03	1	7.31	3.5085	3.6695	1.8325	1.293	0.873	0.357	0.6835	0.122667
2020	1A	C2	2020-03-03	2	8.0165	3.946	3.7245	1.98	1.5295	1.061	0.32	0.6615	NA
2020	1A	C2	2020-03-03	3	6.719	3.2555	3.287	1.6985	1.2945	0.8495	0.2525	0.683	0.232333
2020	1A	C2	2020-03-04	1	6.0656	2.272	2.541	1.4292	0.976667	0.6145	0.2694	0.647	NA
2020	1A	C2	2020-03-04	2	5.20225	3.0092	2.38825	1.7076	1.2704	0.9285	0.2802	0.6958	0.057
2020	1A	C2	2020-03-04	3	5.9782	2.62	2.8998	1.1128	0.9972	0.6745	0.14075	0.582	0.034
2020	1A	C2	2020-03-05	1	4.747	2.8195	2.48467	1.601	1.3036	0.86725	0.209	0.6586	0.055
2020	1A	T1	2020-03-01	1	6.8865	3.395	3.504	1.6555	1.283	0.9925	0.241	0.7475	0.0563333
2020	1A	T1	2020-03-01	2	7.3375	3.6725	3.745	1.586	1.2675	0.8145	0.1855	0.741	0.043
2020	1A	T1	2020-03-01	3	8.64	4.118	4.7065	1.946	1.6885	1.0925	0.2995	0.791	0.1125
2020	1A	T1	2020-03-01	4	5.496	2.7275	2.333	1.4295	1.217	0.5225	0.3725	0.692	NA
2020	1A	T1	2020-03-01	5	7.879	3.5745	4.3385	1.6515	1.3885	0.8195	0.287	0.654	0.108
2020	1A	T1	2020-03-02	1	6.71856	3.41012	3.24814	1.63489	1.41122	0.839556	0.100444	0.629222	0.052375
2020	1A	T1	2020-03-02	2	7.50075	4.001	3.89286	1.728	1.32963	0.7435	0.283	0.694375	0.06075
2020	1A	T1	2020-03-02	3	7.14	4.1775	3.29643	1.61289	1.311	0.853889	0.257	0.729111	0.0406
2020	1A	T1	2020-03-02	4	8.09733	4.08	4.3905	1.33789	1.23	0.633578	0.123	0.500667	0.094
2020	1A	T1	2020-03-02	5	5.22462	3.495	3.17183	1.49478	1.11989	0.657875	0.184778	0.710333	0.041
2020	1A	T1	2020-03-02	6	6.53122	3.26437	3.67575	1.163	0.953857	0.534	0.2505	0.590889	0.073625
2020	1A	T2	2020-03-02	1	6.64243	3.97714	2.91417	1.62875	1.398	0.6885	0.198375	0.614125	0.0738571
2020	1A	T2	2020-03-02	2	7.60487	3.88625	3.75513	1.62363	1.37387	0.726571	0.200875	0.706125	0.0751667
2020	1A	T2	2020-03-02	3	7.84386	4.09925	4.938	1.568	1.26812	0.758	0.208571	0.601286	0.086625
2020	1A	T2	2020-03-02	4	7.38771	4.032	4.731	1.67487	1.28763	0.7855	0.270857	0.7665	0.169727
2020	1A	T2	2020-03-02	5	5.2362	3.45512	2.57417	1.3575	1.30412	0.7455	0.188125	0.561125	0.084
2020	1A	T2	2020-03-02	6	6.1146	3.67575	3.62533	1.36112	1.36538	0.6804	0.22825	0.601375	0.112727
2020	1A	T2	2020-03-03	1	7.06983	4.00257	3.08417	1.53314	1.38	0.660714	0.296429	0.631286	0.0627778
2020	1A	T2	2020-03-03	2	9.09157	3.6886	4.3086	1.49471	1.26329	0.3342	0.248143	0.599	0.124833
2020	1A	T2	2020-03-03	3	7.28943	3.53083	3.99471	1.242	1.64057	0.656571	0.540333	0.511143	0.117
2020	1A	T2	2020-03-03	4	5.716	2.95838	2.401	1.13925	1.13738	0.787125	0.108	0.623	0.0743333
2020	1A	T2	2020-03-03	5	6.41943	3.7955	2.658	1.52	1.32625	0.761125	0.29775	0.64775	0.109556
2020	1A	T2	2020-03-03	6	7.57843	3.97586	3.74671	1.555	1.35486	0.766857	0.203	0.648571	0.0693333
2020	1A	T2	2020-03-04	1	NA	3.23975	NA	1.51575	1.42575	0.8065	0.285667	0.584	0.197
2020	1A	T2	2020-03-04	2	7.37733	3.483	2.714	1.6885	1.293	0.794	0.39375	0.599	0.1845
2020	1A	T2	2020-03-04	3	6.118	NA	NA	1.0655	0.917	NA	0.1615	0.4325	NA
2020	1A	T2	2020-03-04	4	6.767	3.4805	3.093	1.725	1.3635	0.889	0.295	0.676	0.118667
2020	1A	T2	2020-03-04	5	8.4525	3.687	4.5135	1.647	1.367	0.8245	0.5425	0.642	0.135
2020	1A	T2	2020-03-04	6	6.378	2.733	3.1515	1.2515	1.0295	0.7235	NA	0.5375	0.073
2020	1A	T2	2020-03-04	7	6.474	3.151	3.0175	1.4415	1.182	0.909	0.149	0.612	0.147
2020	1A	T2	2020-03-05	1	7.1545	2.851	3.466	1.155	1.079	0.342	0.097	0.596	0.1885
2020	1B	C1	2020-03-02	1	7.3588	3.6845	3.22367	1.6104	1.2748	0.72975	0.212	0.6588	0.086125
2020	1B	C1	2020-03-02	2	6.398	3.225	2.93	1.6264	1.2622	0.9325	0.323	0.7492	0.0586667
2020	1B	C1	2020-03-02	3	6.066	3.2466	3.2146	1.5008	1.3158	0.999	0.111775	0.7324	0.0537143
2020	1B	C1	2020-03-03	1	7.084	3.4105	3.596	1.41725	1.26925	0.819	0.20225	0.621	0.0968
2020	1B	C1	2020-03-03	2	6.89643	3.67467	3.54567	1.7069	1.394	1.11433	0.340667	0.7932	0.0744
2020	1B	C1	2020-03-03	3	6.4368	NA	2.979	1.0935	0.8555	NA	0.191	0.5915	NA
2020	1B	C1	2020-03-03	4	6.97317	3.453	3.49667	1.56833	1.3495	0.948667	0.2015	0.7425	0.0893333
2020	1B	C1	2020-03-03	5	8.136	3.9055	4.25267	1.6565	1.44275	1.029	0.408	0.72475	NA
2020	1B	C1	2020-03-03	6	7.15225	3.493	3.6665	1.368	1.223	0.7405	0.287667	0.585	0.0868333
2020	1B	C1	2020-03-03	7	7.3894	3.6446	3.4436	1.5034	1.45075	0.849	0.2734	0.6958	0.116167
2020	1B	C1	2020-03-03	8	7.49767	3.771	3.807	1.53233	1.23933	0.7945	0.342667	0.676667	0.0795
2020	1B	C1	2020-03-03	9	6.0325	3.00267	2.9425	1.42267	1.19233	0.809	0.246333	0.655	0.0736667
2020	1B	C1	2020-03-03	10	9.6975	5.24133	4.7015	1.61675	1.124	0.7955	0.3035	0.7255	0.1165
2020	1B	C1	2020-03-03	11	8.21067	3.92167	4.208	1.601	1.27633	0.7585	0.315333	0.71	0.127
2020	1B	C1	2020-03-03	12	7.65333	3.88467	3.79167	1.635	1.30533	0.7785	0.273	0.759667	0.0465
2020	1B	C1	2020-03-03	13	7.34233	3.92267	3.16333	1.541	1.273	0.848	0.7685	0.771333	NA
2020	1B	C1	2020-03-03	14	6.9215	3.54325	3.321	1.60325	1.344	0.89	0.348	0.70875	0.05125
2020	1B	C1	2020-03-03	15	5.875	3.027	2.88733	1.45133	1.17267	0.7005	0.256	0.675	NA
2020	1B	C1	2020-03-04	1	5.89733	2.93	2.799	1.46267	1.11667	0.5885	0.228667	0.654333	NA
2020	1B	C1	2020-03-04	2	6.42233	3.38967	3.22433	1.55133	1.505	0.908	0.341	0.688333	0.015
2020	1B	C1	2020-03-04	3	6.398	3.117	2.991	1.58233	1.0685	0.788	0.279667	0.76	NA
2020	1B	C1	2020-03-04	4	5.52967	3.021	2.67567	1.86567	1.364	0.963	0.337	0.793333	0.0895
2020	1B	C1	2020-03-04	5	6.046	3.199	2.924	1.42225	1.222	0.8165	0.28125	0.60475	0.119
2020	1B	C2	2020-03-01	1	7.96467	4.058	4.09667	1.98967	1.553	1.0285	0.32	0.728333	0.0846667
2020	1B	C2	2020-03-01	2	6.714	3.418	3.45333	1.64567	1.18067	0.7275	0.19	0.654	0.04
2020	1B	C2	2020-03-02	1	9.0293	4.2685	5.1176	1.7215	1.4132	0.8165	0.2896	0.7471	0.004
2020	1B	C2	2020-03-02	2	9.1345	4.462	5.08389	1.7122	1.3482	0.8027	0.3168	0.6378	0.169286
2020	1B	C2	2020-03-02	3	6.82356	3.2531	3.77756	1.46444	1.42333	0.8364	0.436	0.6715	NA
2020	1B	C2	2020-03-02	4	7.1931	4.425	3.04537	1.69756	1.34925	0.607571	0.3534	0.6593	0.0495714
2020	1B	C2	2020-03-02	5	6.49922	3.5384	3.07778	1.4285	1.3774	0.8689	0.3558	0.59571	0.0325714
2020	1B	C2	2020-03-02	6	6.50338	3.91711	2.99412	1.71433	1.35011	0.767222	0.314111	0.657444	0.0495455
2020	1B	C2	2020-03-03	1	7.3965	3.95462	3.41077	1.61644	1.34809	0.53	0.311714	0.63075	0.1145
2020	1B	C2	2020-03-03	6	6.461	4.1	2.682	1.778	1.318	0.746	0.302	0.635	0.004
2020	1B	T1	2020-03-03	1	7.84967	3.827	3.8145	1.628	1.35533	0.6738	0.248667	0.667833	0.108
2020	1B	T1	2020-03-03	2	7.83067	3.80708	3.84775	1.72217	1.36825	0.7754	0.225917	0.707917	0.1065
2020	1B	T1	2020-03-03	3	6.64833	3.22117	3.38567	1.532	1.2238	0.6568	0.2066	0.631333	0.228
2020	1B	T1	2020-03-04	1	6.8135	3.74	3.883	1.67933	1.122	0.656	0.299	0.707667	0.0902
2020	1B	T1	2020-03-06	1	6.87467	2.6005	3.8385	1.112	0.883333	0.5865	NA	0.541	0.052
2020	1B	T2	2020-03-02	1	9.147	4.35933	4.66133	1.75833	1.292	0.789	0.225	0.738333	0.0936667
2020	1B	T2	2020-03-02	2	8.65375	4.236	3.913	1.69925	1.0945	NA	0.19575	0.8095	0.0743333
2020	1B	T2	2020-03-02	3	7.5215	3.9215	3.57375	1.55175	1.454	0.877	0.173	0.749	0.105
2020	1B	T2	2020-03-02	4	7.03033	3.5985	3.38267	1.54617	1.0984	0.859667	0.281	0.772833	0.0783333
2020	1B	T2	2020-03-02	5	7.89733	3.92533	3.82967	1.782	1.82333	0.9715	0.293333	0.699667	0.122
2020	1B	T2	2020-03-02	6	7.52067	3.81233	3.81133	1.43533	1.45167	0.7385	0.1335	0.619667	0.129333
2020	1B	T2	2020-03-02	7	8.043	3.94333	4.169	1.86233	1.35733	0.961	0.282667	0.7285	0.0554
2020	1B	T2	2020-03-02	8	7.98867	3.893	3.91	1.72533	1.26967	0.84	0.667667	0.715667	0.091
2020	1B	T2	2020-03-02	9	6.67817	3.50383	3.337	1.7065	1.2186	0.872	0.355167	0.683	NA
2020	1B	T2	2020-03-03	1	8.8965	4.4295	4.31367	1.786	1.1675	0.639	0.235667	0.86975	0.0736667
2020	1B	T2	2020-03-03	2	7.91	4.0035	3.75367	1.773	1.58367	0.86175	0.3034	0.8085	0.1088
2020	1B	T2	2020-03-03	3	7.567	3.81	3.8	1.83167	1.33833	0.9355	0.280333	0.702667	0.1318
2020	1B	T2	2020-03-04	1	9.629	4.42167	4.61867	1.889	1.74	1.1415	0.282333	0.849	0.068
2020	1B	T2	2020-03-04	2	7.29425	3.83125	3.499	1.661	1.46767	1.039	0.31	0.66225	0.098
2020	1C	C1	2020-03-02	1	8.098	3.7886	4.2825	1.4217	1.3073	0.796	0.179111	0.7144	0.05275
2020	1C	C1	2020-03-02	2	8.524	4.23867	3.59133	1.58333	1.51744	0.677222	0.265556	0.726667	0.0867857
2020	1C	C1	2020-03-02	3	5.847	3.3819	2.8632	0.9368	1.0048	0.4719	0.0878571	0.4622	0.0572
2020	1C	C1	2020-03-03	1	6.7281	2.95987	3.28878	1.52644	1.07133	0.632778	0.269	0.6126	0.0685
2020	1C	C1	2020-03-03	2	7.90318	3.86057	4.314	1.2715	1.0086	0.594667	0.2396	0.577	0.0878571
2020	1C	C1	2020-03-03	3	7.29911	3.2948	4.45117	1.43588	1.106	0.6295	0.25775	0.660222	0.0428182
2020	1C	C1	2020-03-03	4	6.05444	2.48686	3.71371	0.8964	1.074	0.542667	0.259	0.4298	NA
2020	1C	C1	2020-03-03	5	6.17322	2.84344	2.54844	1.21489	1.164	0.617444	0.139571	0.548556	0.0645
2020	1C	C1	2020-03-03	6	5.81567	2.427	3.02971	1.18722	0.7714	0.5428	0.250333	0.591333	NA
2020	1C	C1	2020-03-04	1	6.13556	3.91822	3.9555	1.51337	1.37714	0.736556	0.359375	0.669889	0.112714
2020	1C	C1	2020-03-04	2	6.46478	3.0234	3.30217	1.33662	0.9925	0.619667	0.236286	0.584875	0.0175
2020	1C	C2	2020-03-01	1	6.55167	3.67922	3.14056	1.52989	1.31356	0.838111	0.172143	0.612889	0.039375
2020	1C	C2	2020-03-01	2	6.42375	3.89556	2.96537	1.753	1.26	0.798	0.221222	0.660222	0.0481538
2020	1C	C2	2020-03-01	3	7.11022	3.59656	3.75122	1.46	1.41622	0.726778	0.235	0.597222	0.0915
2020	1C	C2	2020-03-01	4	6.51833	4.02422	3.44211	1.62644	1.33278	0.853889	0.230444	0.631667	0.075125
2020	1C	C2	2020-03-01	5	6.75863	3.94	3.105	1.43378	1.24378	0.796444	0.219667	0.667	0.0678571
2020	1C	C2	2020-03-02	1	6.281	3.62867	3.40911	1.56011	1.37167	0.843444	0.269444	0.678667	4.97379
2020	1C	C2	2020-03-02	2	8.701	3.88686	4.58675	1.75689	1.44756	0.911556	0.223111	0.752	0.0255
2020	1C	C2	2020-03-02	3	8.73056	3.82678	3.83122	1.89387	1.48011	0.910444	0.346444	0.729778	0.0325
2020	1C	C2	2020-03-02	4	8.90967	3.31833	3.38956	1.573	1.41189	1.01756	0.148889	0.744222	0.2006
2020	1C	C2	2020-03-02	5	7.00863	4.03756	3.48044	1.59088	1.181	0.754571	0.34375	0.686889	0.0712857
2020	1C	C2	2020-03-02	6	7.27856	4.315	3.90133	1.59067	1.34822	0.977	0.240571	0.534714	0.109
2020	1C	T1	2020-03-02	1	7.84344	4.12411	3.62222	1.654	1.39211	0.753667	0.285111	0.673778	0.0737143
2020	1C	T1	2020-03-02	2	10.2681	4.46422	5.42022	1.49561	1.40813	0.628	0.304222	0.741444	0.0657143
2020	1C	T1	2020-03-02	3	7.61681	3.82476	3.29982	1.34713	1.29123	0.805077	0.207	0.617812	0.0408571
2020	1C	T1	2020-03-02	4	6.42022	3.94122	3.21478	1.39244	1.30811	0.732556	0.181778	0.647778	0.07575
2020	1C	T1	2020-03-02	5	7.08638	3.81644	4.35811	1.61667	1.21833	0.830778	0.368333	0.697111	0.003
2020	1C	T1	2020-03-02	6	7.53314	3.95512	3.36029	1.62763	1.59	0.867625	0.20225	0.73775	NA
2020	1C	T1	2020-03-03	1	8.662	4.469	4.433	1.587	1.397	0.765	0.212	0.677	NA
2020	1C	T1	2020-03-05	1	4.655	4.261	2.036	1.446	NA	0.698	NA	NA	NA
2020	1C	T2	2020-03-02	1	7.65844	3.82689	3.72725	1.4645	1.31062	0.75225	0.401	0.610875	0.088
2020	1C	T2	2020-03-02	2	6.52187	2.5772	3.4944	1.41483	1.38017	0.8	0.353286	0.627375	0.0321667
2020	1C	T2	2020-03-02	3	7.89787	4.09162	3.9975	1.36413	1.22237	0.650625	0.19725	0.5695	NA
2020	1C	T2	2020-03-02	4	8.50943	4.157	4.60271	1.64743	1.33243	0.697429	0.258286	0.633	0.0875
2020	1C	T2	2020-03-02	5	7.66671	4.16486	4.24471	1.43571	1.26314	0.696429	0.233	0.635571	0.082
2020	1C	T2	2020-03-02	6	7.404	2.8985	4.367	1.61433	1.455	0.73	0.329333	0.629857	NA
2020	1C	T2	2020-03-02	7	7.63286	3.84243	4.07614	1.42357	1.20657	0.656	0.168143	0.560857	0.041
2020	1C	T2	2020-03-02	8	6.8975	4.02792	3.88742	1.49327	1.23644	0.664125	0.286833	0.690923	0.0598571
2020	1C	T2	2020-03-02	9	8.89771	4.13943	4.83443	1.77371	1.36914	0.769429	0.264571	0.692857	0.0731
2020	1C	T2	2020-03-03	1	8.4866	3.971	4.3382	1.6288	1.34	0.719	0.1956	0.6784	NA
2020	1C	T2	2020-03-03	2	6.77533	2.7515	3.96933	1.49917	1.54833	0.837	0.266833	0.722833	0.012
2020	1C	T2	2020-03-03	3	6.95317	3.62	2.50483	1.44367	1.23667	0.675167	0.303333	0.563833	0.135
2020	1C	T2	2020-03-04	1	6.383	3.71786	2.561	1.52943	1.63843	0.904286	0.339714	0.698143	0.0942857
2020	1C	T2	2020-03-04	2	6.51671	2.32733	3.72483	1.18025	1.10033	0.650833	0.112	0.243	NA
2020	1C	T2	2020-03-05	1	5.33543	4.2788	2.4882	1.33	0.667	0.509333	0.4755	0.51	0.007
2020	1C	T2	2020-03-06	1	6.59386	3.309	2.162	1.4266	0.558	0.798	0.2518	0.620667	NA
2020	1C	T2	2020-03-06	2	7.18086	2.75686	3.25743	1.28157	1.13017	0.693	0.17325	0.658	0.709
2020	1D	C1	2020-03-01	1	5.36627	3.58438	2.07309	1.15208	1.30208	0.686923	0.2418	0.474308	0.072125
2020	1D	C1	2020-03-02	1	8.68863	4.3295	4.71612	1.69437	1.29337	0.658143	0.3575	0.653125	0.0354
2020	1D	C1	2020-03-02	2	6.86487	4.00962	3.26288	1.47675	1.37163	0.804125	0.169875	0.609875	0.0568571
2020	1D	C1	2020-03-02	3	7.43529	3.60257	3.968	1.47143	1.29243	0.856714	0.213286	0.617857	0.0881111
2020	1D	C1	2020-03-02	4	8.01357	4.158	4.26429	1.65329	1.38286	0.856143	0.238286	0.722286	0.051
2020	1D	C1	2020-03-02	5	9.38593	3.703	4.5268	1.738	1.5325	0.564167	0.401083	0.7725	0.003
2020	1D	C1	2020-03-02	6	6.54371	3.66486	3.02783	1.564	1.40314	1.09443	0.268429	0.73	0.0572857
2020	1D	C1	2020-03-03	1	7.1376	3.0628	2.7266	1.4204	1.2244	0.9034	0.1504	0.7188	0.08225
2020	1D	C1	2020-03-03	2	7.369	3.09167	3.189	1.4966	1.3236	0.862	0.3508	0.7302	0.033
2020	1D	C1	2020-03-05	1	6.69425	3.28388	2.87125	1.42925	1.23212	0.76625	0.1645	0.701875	NA
2020	1D	C1	2020-03-05	2	6.27871	3.68012	2.55557	1.54438	1.291	1.03686	0.152375	0.751	0.066
2020	1D	C2	2020-03-01	1	7.10729	4.08067	2.7185	1.61443	1.461	0.814167	0.275143	0.691571	0.0785
2020	1D	C2	2020-03-01	2	5.84667	3.6394	1.98425	1.52042	1.19022	0.7521	0.237462	0.671429	0.0806667
2020	1D	C2	2020-03-01	3	7.40714	3.835	3.70075	1.421	1.2335	0.8205	0.25	0.644	0.0704
2020	1D	C2	2020-03-02	1	6.56862	3.67275	3.26887	1.662	1.38875	0.993	0.37525	0.6615	0.0683333
2020	1D	C2	2020-03-02	2	7.688	3.717	3.29787	1.57313	1.249	0.755875	0.2455	0.612125	0.0726667
2020	1D	C2	2020-03-02	3	7.40738	3.89825	3.64838	1.7185	1.37175	0.936375	0.2575	0.691375	0.0711
2020	1D	C2	2020-03-02	4	6.40133	3.57129	2.744	1.52029	1.33229	0.855571	0.302429	0.612	0.0465
2020	1D	C2	2020-03-02	5	6.76129	3.78714	2.90229	1.79086	1.39514	0.910857	0.364	0.704286	0.091
2020	1D	C2	2020-03-02	6	5.13183	3.46771	2.29333	1.53214	1.41286	0.814429	0.366857	0.662143	0.0821
2020	1D	C2	2020-03-03	1	5.96183	3.45967	3.06733	1.5138	1.34133	0.828	0.3825	0.617667	0.084
2020	1D	C2	2020-03-03	2	7.13517	2.42217	2.82383	1.53317	1.4792	0.730167	0.277333	0.6145	NA
2020	1D	C2	2020-03-03	3	6.377	3.70567	2.63017	1.41717	1.39767	0.595667	0.157	0.577833	0.066
2020	1D	C2	2020-03-04	1	5.98683	3.77971	2.68617	1.62943	1.40971	0.922286	0.276571	0.629857	0.082125
2020	1D	C2	2020-03-04	2	6.53343	3.89829	3.74486	1.56586	1.314	0.690167	0.267143	0.685857	0.1084
2020	1D	C2	2020-03-06	1	7.09483	3.08077	3.98415	1.67417	113.976	0.630364	0.296308	0.626692	NA
2020	1D	T1	2020-03-02	1	6.82613	3.77175	4.24025	1.46025	1.40825	0.536	0.236429	0.69975	0.0461667
2020	1D	T1	2020-03-02	2	6.80438	3.944	3.6685	1.49713	1.24513	0.752875	0.333125	0.643	0.0266667
2020	1D	T1	2020-03-02	3	6.14446	3.24575	3.13492	1.34108	1.112	0.6675	0.277	0.540679	0.0739091
2020	1D	T1	2020-03-02	4	6.75775	3.53987	3.88563	1.53012	1.26737	0.77775	0.2385	0.657	0.004
2020	1D	T1	2020-03-02	5	6.70514	4.2395	3.02986	1.578	1.36275	0.882	0.33075	0.707857	0.025
2020	1D	T1	2020-03-02	6	6.25312	3.34733	3.068	1.552	1.353	0.834667	0.279	0.649375	0.0456667
2020	1D	T1	2020-03-03	1	7.17083	3.776	3.47533	1.61571	1.3205	0.742833	0.262429	0.692857	0.09775
2020	1D	T1	2020-03-03	2	6.9192	3.704	3.2166	1.662	1.352	1.02317	0.338167	0.714	0.0991667
2020	1D	T1	2020-03-03	3	7.9575	3.27483	3.689	1.37883	1.3415	0.777333	0.1255	0.599667	0.094
2020	1D	T1	2020-03-03	4	8.06517	3.71417	4.03467	1.59933	1.42283	0.786167	0.307167	0.6765	0.108714
2020	1D	T1	2020-03-03	5	6.615	3.38733	3.6634	1.479	1.3425	0.900167	0.301833	0.650333	0.0656667
2020	1D	T1	2020-03-03	6	5.8328	3.624	2.211	1.5845	1.46767	0.960833	0.346	0.676167	0.037
2020	1D	T1	2020-03-04	1	6.22257	3.21886	3.03114	1.50343	1.25114	0.834	0.340286	0.627286	0.0916
2020	1D	T2	2020-03-02	1	6.14443	3.53729	3.46886	1.70186	1.30086	0.914429	0.357429	0.771	0.003
2020	1D	T2	2020-03-02	2	6.49486	4.04186	2.99557	1.53771	1.40814	0.846857	0.186	0.600714	0.024
2020	1D	T2	2020-03-02	3	6.60088	3.7315	3.105	1.56157	1.4375	0.86425	0.435625	0.673375	0.00366667
2020	1D	T2	2020-03-02	4	7.29571	4.02729	3.56486	1.52143	1.21843	0.754857	0.180429	0.622	0.0791667
2020	1D	T2	2020-03-02	5	6.8125	3.96575	3.5995	1.56925	1.37225	0.814	0.330875	0.611	0.0863333
2020	1D	T2	2020-03-02	6	7.64663	3.606	3.46529	1.53583	1.36175	0.821	0.282429	0.672375	0.0214
2020	1D	T2	2020-03-03	1	8.491	4.1094	4.2322	1.812	1.5408	0.9214	0.3368	0.642	0.085
2020	1D	T2	2020-03-03	2	7.76533	3.665	3.84417	1.61083	1.18783	0.793167	0.280167	0.621833	0.0486667
2020	1D	T2	2020-03-03	3	7.9735	4.09717	3.72567	1.937	1.52617	0.9225	0.4555	0.733333	0.108857
2020	1D	T2	2020-03-03	4	7.73471	3.96986	3.84329	1.66771	1.38314	0.752714	0.215714	0.763857	0.085
2020	1D	T2	2020-03-03	5	7.79183	3.43267	3.737	1.523	1.2105	0.608	0.247333	0.612333	0.118429
2020	1D	T2	2020-03-03	6	7.7095	3.68183	3.73217	1.4425	1.30983	0.775	0.1	0.602	NA
2020	1D	T2	2020-03-04	1	8.4495	3.52267	3.79267	1.7285	1.3346	0.857167	0.325667	0.790167	0.138333
2020	1D	T2	2020-03-04	2	7.4015	4.14667	3.66	1.7875	1.517	0.9365	0.298	0.7555	0.0558
2020	1D	T2	2020-03-04	3	7.0538	3.9392	3.09683	1.2715	1.31883	0.68575	0.175	0.577167	0.162
2020	1D	T2	2020-03-04	4	7.296	3.96543	3.15743	1.71186	1.42586	0.811714	0.196857	0.683714	0.0785
2020	1D	T2	2020-03-05	1	7.07913	3.128	2.80925	1.43725	1.3665	0.648875	0.20975	0.662375	0.002
2020	1D	T2	2020-03-05	2	6.29988	3.89262	2.83675	1.54725	1.34925	0.851875	0.247625	0.688125	0.0813333
2020	1D	T2	2020-03-05	3	8.302	4.913	2.896	1.198	1.485	0.508	0.256	0.512	NA
2020	1D	T2	2020-03-06	1	8.05467	4.33917	3.77467	1.68267	1.57983	0.584833	0.3415	0.736167	0.0562
2020	1E	C1	2020-03-01	1	6.44775	3.938	3.33087	1.5645	1.35225	0.95275	0.198125	0.649	0.0545
2020	1E	C1	2020-03-01	2	6.37725	3.21712	3.576	1.36425	1.28887	0.74525	0.1345	0.6765	0.216
2020	1E	C1	2020-03-01	3	6.27175	3.79375	2.38587	1.43762	1.454	0.717125	0.161	0.581125	0.054
2020	1E	C1	2020-03-01	4	7.544	3.949	3.69	1.72	NA	1.022	0.422	0.784	0.1
2020	1E	C1	2020-03-02	1	7.15786	3.81014	3.501	1.55314	1.28629	0.870429	0.212	0.687143	0.0565455
2020	1E	C1	2020-03-02	2	7.32614	3.76986	3.81	1.64429	1.52329	0.830857	0.239714	0.668714	0.0537143
2020	1E	C1	2020-03-02	3	7.74114	4.04829	4.11586	1.66614	1.28614	0.908	0.303	0.648429	0.0604444
2020	1E	C1	2020-03-02	4	7.49286	3.69486	3.57757	1.59557	1.49186	1.056	0.218429	0.76	0.0317
2020	1E	C1	2020-03-02	5	7.53214	4.04257	3.51629	2.14357	1.41314	0.958429	0.229286	0.741143	0.0705
2020	1E	C1	2020-03-02	6	7.50143	3.447	2.65086	1.38886	1.1295	0.6975	0.178714	0.607571	0.118
2020	1E	C1	2020-03-03	1	6.82929	2.28967	2.993	1.37733	1.251	0.8005	0.2322	0.646286	NA
2020	1E	C1	2020-03-03	2	5.97433	3.239	2.70633	1.314	1.1286	0.636833	0.229	0.672667	NA
2020	1E	C1	2020-03-04	1	8.191	2.79686	3.23686	1.49543	1.43529	0.947714	0.244667	0.785143	0.029
2020	1E	C2	2020-03-01	1	7.48767	4.01617	4.06867	1.43617	1.328	0.728833	0.329	0.633333	0.1416
2020	1E	C2	2020-03-01	2	8.14017	4.43833	3.26567	1.5415	1.35717	0.8962	0.291167	0.7255	0.058
2020	1E	C2	2020-03-01	3	6.4824	4.2636	2.7188	1.614	1.392	0.848	0.2378	0.6636	0.086
2020	1E	C2	2020-03-01	4	7.6805	3.89617	3.071	1.57367	1.38683	0.85	0.4	0.670167	0.0924286
2020	1E	C2	2020-03-02	1	7.80625	4.45388	3.98738	1.62325	1.28513	0.82375	0.20175	0.636	0.0402
2020	1E	C2	2020-03-02	2	7.60367	4.19322	3.72544	1.427	1.36678	0.756333	0.207	0.664556	0.036375
2020	1E	C2	2020-03-02	3	7.1175	3.6115	3.17413	1.53462	1.352	0.726	0.245286	0.598143	0.0415
2020	1E	C2	2020-03-02	4	7.79914	4.12443	4.02329	1.63743	1.37671	0.854714	0.218286	0.592714	0.0802857
2020	1E	C2	2020-03-02	5	7.94957	3.61686	3.97386	1.562	1.44886	0.955	0.1	0.734857	0.0568571
2020	1E	C2	2020-03-02	6	8.03957	3.71743	4.31029	1.672	1.44986	0.874571	0.250286	0.787714	0.0498
2020	1E	C2	2020-03-03	1	5.273	3.547	2.40175	1.49767	1.45033	0.805333	0.166167	0.599333	0.089
2020	1E	C2	2020-03-03	2	7.08917	4.02267	3.80833	1.40233	1.43217	0.879833	0.179667	0.725167	0.099
2020	1E	C2	2020-03-03	3	6.36217	3.131	2.631	1.03675	0.776	0.478	NA	0.481	NA
2020	1E	T1	2020-03-02	1	7.15433	3.73322	3.70211	1.81956	1.40344	0.922111	0.289111	0.773778	0.0459091
2020	1E	T1	2020-03-02	2	6.40411	3.75656	2.99311	1.53978	1.36111	0.950556	0.253333	0.757333	0.058
2020	1E	T1	2020-03-02	3	7.90733	3.99444	3.88656	1.89044	1.39733	0.966556	0.303889	0.782333	0.0600833
2020	1E	T1	2020-03-02	4	5.462	3.95375	3.10062	1.54537	1.44063	0.963375	0.233	0.734	0.029
2020	1E	T1	2020-03-02	5	7.34529	3.963	4.08657	1.85829	1.38514	0.986	0.31	0.792	0.0423333
2020	1E	T1	2020-03-02	6	7.14871	3.78371	3.22271	1.70314	1.3645	0.770571	0.301571	0.698429	0.0526667
2020	1E	T1	2020-03-03	1	6.573	3.42243	3.02957	1.7212	1.3258	0.858	9.03622	0.7799	NA
2020	1E	T1	2020-03-03	2	8.09	3.739	3.3372	1.6488	1.21775	0.8636	0.2292	0.7876	0.036
2020	1E	T1	2020-03-03	3	7.75583	3.67617	3.97033	1.63867	1.23267	0.72775	0.29375	0.774333	0.043
2020	1E	T1	2020-03-03	4	6.6198	2.6908	3.5394	1.275	1.13	0.528	0.262	0.71275	0.043
2020	1E	T1	2020-03-05	1	6.95314	4.16129	3.219	1.84071	1.48514	0.936714	0.363429	0.781143	0.105857
2020	1E	T2	2020-03-02	1	7.45615	4.16429	3.91293	1.69067	1.39922	0.7895	0.323545	0.714154	0.00628571
2020	1E	T2	2020-03-02	2	7.311	4.09	3.62189	1.77256	1.47067	0.947556	0.284556	0.708778	0.0452
2020	1E	T2	2020-03-02	3	6.51487	3.94762	3.22063	1.53313	1.38837	0.983625	0.223	0.66025	0.0398571
2020	1E	T2	2020-03-02	4	7.74825	4.01233	4.35233	1.55137	1.13843	0.595	0.236571	0.733125	0.0623333
2020	1E	T2	2020-03-02	5	9.31617	3.05967	4.42667	1.59267	1.31933	0.764333	0.265167	0.730833	0.049
2020	1E	T2	2020-03-02	6	7.44083	4.07833	3.83983	2.14783	1.3785	0.825833	0.243	0.6565	0.02425
2020	1E	T2	2020-03-02	7	7.133	4.14767	3.79483	1.6395	1.401	0.8485	0.2505	0.6295	0.0815556
2020	1E	T2	2020-03-02	8	7.52	4.129	3.1832	1.7054	1.4792	1.0114	0.2782	0.771	0.0436
2020	1E	T2	2020-03-02	9	7.42567	4.50183	3.9695	1.81383	1.52433	0.857	0.225333	0.7055	0.0573333
2020	1E	T2	2020-03-03	1	6.058	3.31	2.9915	1.559	1.35075	0.9925	0.34875	0.7265	0.0588
2020	1E	T2	2020-03-03	2	6.30456	3.25957	2.75067	1.55156	1.40267	0.843167	0.356333	0.6469	NA
2020	1E	T2	2020-03-03	3	7.0592	3.742	2.7184	1.7088	1.4798	0.803	0.2636	0.7152	0.02675
2020	1E	T2	2020-03-03	4	7.237	4.8344	3.6464	1.5796	1.153	0.7986	0.2492	0.6788	NA
2020	1E	T2	2020-03-04	1	7.046	3.2375	3.77811	1.7397	1.33625	0.659	0.317571	0.685222	0.0295
2020	1E	T2	2020-03-04	2	6.46767	4.15033	3.281	1.57133	1.35133	0.794833	0.197667	0.6775	0.0714444
2020	1E	T2	2020-03-05	1	5.825	3.065	NA	1.198	0.991	0.5335	0.1515	0.643667	0.125
2020	1E	T2	2020-03-06	1	8.09283	3.60117	3.1195	2.23233	1.75517	1.05683	0.4125	0.754667	0.0498
2020	1F	C1	2020-03-03	1	6.76	3.15256	3.50478	1.48478	1.294	0.6328	0.324833	0.669571	0.1165
2020	1F	C1	2020-03-03	2	6.6686	3.43855	3.2649	1.66473	1.42487	0.953	0.291556	0.7313	0.07775
2020	1F	C1	2020-03-03	3	6.7054	3.4392	3.3532	1.6584	1.4666	0.7605	0.263	0.7022	0.1064
2020	1F	C1	2020-03-03	4	7.4264	4.8645	2.99875	2.1364	1.2348	0.732	0.22475	0.5504	0.1985
2020	1F	C1	2020-03-03	5	6.529	3.3435	3.472	1.833	1.287	0.4085	0.117	0.594667	NA
2020	1F	C1	2020-03-03	6	7.8354	3.9414	3.7706	1.8214	1.3198	0.82925	0.18	0.7608	NA
2020	1F	C1	2020-03-03	7	6.5168	3.1726	3.362	1.4455	1.1438	0.775	0.2186	0.763333	0.2965
2020	1F	C1	2020-03-04	1	7.48914	3.62457	3.84757	1.49529	1.1755	0.72325	0.176333	0.699714	0.100444
2020	1F	C1	2020-03-05	1	6.59286	3.04283	3.56667	1.39357	1.00117	0.7624	0.207	0.707714	0.051
2020	1F	C2	2020-03-04	1	6.359	3.374	2.9595	1.3935	1.242	0.7725	0.1555	0.7385	0.1395
2020	1F	C2	2020-03-04	2	7.1675	3.4195	3.448	1.682	1.2115	1.096	0.253	0.8385	0.0685
2020	1F	C2	2020-03-04	3	6.396	3.073	3.153	1.6535	1.07	NA	0.318	0.6475	0.7555
2020	1F	C2	2020-03-04	4	4.016	2.4965	1.225	0.9735	0.8215	0.5405	0.161	0.5745	NA
2020	1F	C2	2020-03-04	5	7.2625	3.327	3.8915	1.615	1.203	0.84415	0.311	0.8285	0.049
2020	1F	C2	2020-03-04	6	6.1725	3.1455	3.2165	1.3475	0.9285	0.794	0.206	0.753	0.175
2020	1F	C2	2020-03-04	7	6.3275	2.559	3.5975	1.157	0.92	0.7985	0.2305	0.6895	NA
2020	1F	C2	2020-03-06	1	6.786	3.973	3.139	1.287	1.016	0.506	0.129	0.6625	NA
2020	1F	T1	2020-03-01	1	7.93133	3.86967	3.9695	1.773	NA	0.695	0.334667	0.8135	NA
2020	1F	T1	2020-03-01	2	6.295	NA	NA	1.486	NA	0.65	0.237	0.6865	NA
2020	1F	T1	2020-03-01	3	5.635	3.207	2.35	1.6225	1.461	0.7255	0.22	0.595	0.1155
2020	1F	T1	2020-03-02	1	7.611	NA	NA	1.679	0.756	NA	0.365	0.731	0.032
2020	1F	T1	2020-03-02	2	7.7405	3.753	4.50167	1.897	1.249	0.6995	0.288333	0.829	0.06
2020	1F	T1	2020-03-02	3	7.85767	3.968	4.064	1.85425	1.3195	0.794	0.2625	0.77125	0.100667
2020	1F	T1	2020-03-05	1	6.247	3.2202	2.9576	1.6526	1.27125	0.798667	0.20075	0.7818	NA
2020	1F	T2	2020-03-01	1	5.4325	NA	NA	1.411	1.107	0.804	0.153	0.7385	NA
2020	1F	T2	2020-03-02	1	7.25383	3.5935	3.4725	1.33517	1.26817	0.552333	0.203333	0.686	0.02575
2020	1F	T2	2020-03-02	2	7.12283	3.6005	3.034	1.505	1.31433	0.557333	0.3234	0.582167	0.002
2020	1F	T2	2020-03-02	3	8.4835	4.21883	4.71367	1.53467	1.4485	0.558833	0.2216	0.642833	0.002
2020	1F	T2	2020-03-02	4	8.96483	4.66567	4.01733	1.73467	1.33033	0.632333	0.267833	0.710667	NA
2020	1F	T2	2020-03-02	5	9.3245	4.542	4.30533	1.70083	1.28217	0.764333	0.2794	0.748	0.002
2020	1F	T2	2020-03-02	6	7.9695	3.90217	4.83783	1.65667	1.3125	0.719	0.2762	0.7215	0.002
2020	1F	T2	2020-03-06	1	7.85	3.6756	4.0442	1.7522	1.4024	0.7705	0.30625	0.83	0.1338
2050	2A	C1	2020-03-01	1	7.30078	3.62678	3.60689	1.78825	1.46967	0.8602	0.460714	0.708625	0.0958571
2050	2A	C1	2020-03-01	2	6.7755	3.482	3.317	1.64386	1.29417	0.7104	0.525571	0.643375	0.12125
2050	2A	C1	2020-03-01	3	7.32871	3.57271	3.60988	1.67725	1.36683	0.6404	0.332286	0.75	0.175
2050	2A	C1	2020-03-01	4	6.6485	3.48167	3.07067	1.765	1.32267	0.8462	0.508	0.459	NA
2050	2A	C1	2020-03-05	1	4.929	2.836	1.931	1.221	NA	0.716	0.236	0.6235	NA
2050	2A	C2	2020-03-01	1	6.57067	3.608	3.07367	1.661	1.326	0.7898	0.217667	0.6775	0.118
2050	2A	C2	2020-03-01	2	7.10786	3.57014	3.51125	1.66037	1.3775	0.8748	0.378286	0.676286	0.0908
2050	2A	C2	2020-03-01	3	7.892	3.8845	4.025	1.78833	1.287	0.6545	0.321667	0.732167	NA
2050	2A	C2	2020-03-01	4	6.617	3.4075	3.32483	1.8025	1.614	1.0218	0.256333	0.720833	NA
2050	2A	C2	2020-03-01	5	7.74617	4.09667	3.64433	2.04383	1.51467	0.9748	0.431833	0.768333	NA
2050	2A	C2	2020-03-01	6	6.8445	3.62783	3.24117	1.6945	1.3815	0.7528	0.367714	0.673143	0.15625
2050	2A	C2	2020-03-01	7	8.74217	4.1245	4.56983	1.69383	1.31733	0.6584	0.336167	0.6815	0.08
2050	2A	C2	2020-03-01	8	6.0085	2.93467	3.10033	1.3874	0.927333	0.7552	0.2284	0.631833	0.0646
2050	2A	C2	2020-03-01	9	7.47917	3.71833	3.70817	1.76183	1.43817	0.9254	0.377667	0.702167	NA
2050	2A	C2	2020-03-01	10	6.66383	3.40883	3.344	1.65317	1.47833	0.867	0.351833	0.7615	0.062
2050	2A	C2	2020-03-02	1	7.6344	3.7978	3.81317	1.79317	1.539	0.963	0.347167	0.722	0.1668
2050	2A	C2	2020-03-02	2	6.59167	3.2302	3.2888	1.2545	0.9395	0.514	0.312167	0.697167	0.0496667
2050	2A	C2	2020-03-02	3	6.94033	3.546	3.4365	1.61283	1.3124	0.74975	0.453833	0.6625	0.076
2050	2A	C2	2020-03-02	4	5.7718	3.26182	2.5898	1.70145	1.26667	0.864625	0.3099	0.788273	0.0748333
2050	2A	C2	2020-03-02	5	5.57613	2.834	2.94112	1.55282	1.1865	0.7148	0.2866	0.741091	NA
2050	2A	C2	2020-03-02	6	7.152	3.695	3.388	1.784	1.6562	0.86675	0.282833	0.699333	0.044
2050	2A	C2	2020-03-02	7	6.3814	3.1948	3.195	1.50917	1.1766	0.694	0.339667	0.631833	0.103571
2050	2A	C2	2020-03-02	8	6.057	3.2822	2.837	1.80333	1.513	0.6705	0.377167	0.700667	0.163333
2050	2A	C2	2020-03-02	9	7.1052	3.6964	3.3704	1.64	1.219	0.798	0.225	0.736	NA
2050	2A	C2	2020-03-03	1	7.3065	3.9485	3.075	1.64	1.551	0.791	0.379	0.749	0.175
2050	2A	C2	2020-03-03	2	6.4395	3.33	3.191	1.252	NA	NA	0.503	0.706	0.093
2050	2A	C2	2020-03-03	3	6.71	3.4785	3.379	1.3545	1.36	0.587	0.4745	0.6745	NA
2050	2A	C2	2020-03-03	4	5.905	3.51867	2.51267	1.657	1.371	0.8345	0.363667	0.795	0.104
2050	2A	C2	2020-03-03	5	5.69933	3.039	2.7385	1.31633	1.184	0.709	0.3055	0.754	NA
2050	2A	C2	2020-03-03	6	7.127	3.375	4.2875	1.5515	1.617	0.831	0.29	0.736	NA
2050	2A	C2	2020-03-03	7	6.0295	3.2535	2.7305	1.267	1.0465	0.6535	0.2365	0.5975	0.1275
2050	2A	C2	2020-03-03	8	6.226	3.6535	3.084	1.4905	1.452	0.595	0.331	0.682	0.181
2050	2A	C2	2020-03-03	9	7.15	3.138	3.606	1.463	1.252	0.828	0.231	0.717	NA
2050	2A	T1	2020-03-01	1	6.56467	3.4195	3.16633	1.51675	1.2772	0.7735	0.1884	0.628	0.13525
2050	2A	T1	2020-03-01	2	8.04317	3.86514	4.18017	1.52857	1.284	0.8142	0.361667	0.625333	0.886
2050	2A	T1	2020-03-01	3	7.74717	3.70733	3.9935	1.62233	1.3345	0.7988	0.189333	0.687167	0.165667
2050	2A	T1	2020-03-01	4	6.74	3.40033	3.33983	1.55743	1.25117	0.7584	0.216333	0.655429	0.0968571
2050	2A	T1	2020-03-01	5	7.45317	3.6265	3.88467	1.59867	1.34383	0.7682	0.3265	0.607167	0.0915
2050	2A	T1	2020-03-01	6	7.557	3.65089	3.89743	1.41142	1.3756	0.59025	0.2637	0.648167	NA
2050	2A	T1	2020-03-01	7	6.27317	3.164	3.03817	1.58686	1.39967	0.8452	0.243833	0.731667	0.129714
2050	2A	T1	2020-03-01	8	7.31133	3.5955	3.75895	1.65371	1.26933	0.7826	0.212333	0.617333	0.133545
2050	2A	T1	2020-03-01	9	7.32417	3.71117	3.66783	1.58233	1.44933	0.7812	0.2385	0.609167	0.1235
2050	2A	T1	2020-03-01	10	6.22617	3.2655	2.90867	1.72867	1.4435	0.8696	0.316333	0.678667	0.3195
2050	2A	T1	2020-03-01	11	7.24017	3.59983	3.49767	1.66217	1.22525	0.685	0.1846	0.701167	0.149
2050	2A	T1	2020-03-01	12	7.73136	4.48617	3.9325	1.553	1.29588	0.548	0.2746	0.691545	0.0826
2050	2A	T1	2020-03-01	13	8.08133	3.874	4.20283	1.84633	1.33117	0.8368	0.2465	0.638833	0.129857
2050	2A	T1	2020-03-01	14	7.23371	3.35777	3.727	1.162	1.48733	0.658286	0.204778	0.622385	0.0686667
2050	2A	T1	2020-03-01	15	6.81383	3.47483	3.31333	1.82367	1.46117	0.8276	0.308429	0.707125	0.105625
2050	2A	T1	2020-03-01	16	6.64983	3.45683	3.203	1.67114	1.40267	0.7918	0.243167	0.667571	0.261
2050	2A	T1	2020-03-01	17	6.3315	2.91167	3.40283	1.78567	1.3745	1.0068	0.446167	0.630167	0.076
2050	2A	T1	2020-03-03	1	6.51283	3.6024	2.8792	1.629	1.25567	0.643	0.278167	0.5725	0.1994
2050	2A	T1	2020-03-03	2	5.81733	2.947	2.79967	1.57017	1.30733	0.7642	0.1925	0.655	0.205833
2050	2A	T1	2020-03-03	3	6.88767	3.365	3.52367	1.52933	1.326	0.8304	0.198833	0.6625	0.182167
2050	2A	T1	2020-03-03	4	7.10867	3.50917	3.60367	1.61167	1.3035	0.8546	0.186167	0.698333	0.1445
2050	2A	T1	2020-03-03	5	6.553	3.304	3.14433	1.51517	1.3305	0.8572	0.261333	0.595833	0.199167
2050	2A	T1	2020-03-03	6	6.40673	2.92	3.35	1.33209	1.339	0.591778	0.120273	0.561545	0.109
2050	2A	T1	2020-03-03	7	6.73867	3.44083	3.24817	1.67133	1.42833	0.6824	0.241167	0.695167	0.176
2050	2A	T1	2020-03-03	8	5.84933	2.90083	2.91733	1.372	1.12967	0.6732	0.132333	0.615	NA
2050	2A	T1	2020-03-03	9	6.694	3.52583	3.12183	1.69717	1.37533	0.8084	0.272667	0.664	0.225167
2050	2A	T1	2020-03-03	10	6.75092	3.44875	3.242	1.6215	1.14967	0.8473	0.326909	0.734333	0.184
2050	2A	T1	2020-03-05	1	6.7155	2.5416	4.3726	1.668	1.099	0.60375	0.2046	0.55075	NA
2050	2A	T2	2020-03-01	1	7.51071	3.64662	3.73829	1.5045	1.316	0.5592	0.302429	0.65125	0.255833
2050	2A	T2	2020-03-01	2	6.76685	3.399	3.31555	1.61364	1.28586	0.789167	0.363818	0.710786	0.160667
2050	2A	T2	2020-03-01	3	7.61864	3.5476	4.05791	1.6674	1.09733	0.652	0.303727	0.685636	0.076
2050	2A	T2	2020-03-01	4	6.71533	3.38571	3.29343	1.30525	1.17213	0.708833	0.231167	0.540625	0.786
2050	2A	T2	2020-03-01	5	6.43667	3.16767	3.16567	1.47783	0.874833	0.4635	0.3485	0.4704	0.055
2050	2A	T2	2020-03-01	6	7.10469	3.56029	3.51469	1.47257	1.31817	0.691222	0.205308	0.636846	0.0642
2050	2A	T2	2020-03-01	7	7.06917	3.59167	3.439	1.665	1.436	0.7228	0.211	0.703	NA
2050	2B	C2	2020-03-01	1	9.05483	4.29533	4.9575	1.715	1.3765	0.701333	0.287833	0.704333	0.02675
2050	2B	C2	2020-03-01	2	8.42217	2.9752	5.3206	1.32425	1.43775	0.497	0.3952	0.487333	NA
2050	2B	C2	2020-03-01	3	8.91133	3.33467	5.117	1.7592	1.238	0.5455	0.358	0.590667	0.08725
2050	2B	C2	2020-03-01	4	5.853	3.94717	3.14167	1.42983	1.30633	0.901167	0.2935	0.6965	0.0806667
2050	2B	C2	2020-03-01	5	6.88375	3.57167	3.53511	1.54986	1.36717	0.781833	0.3185	0.7125	0.0714
2050	2B	C2	2020-03-01	6	9.5505	4.365	5.24733	1.5685	1.485	0.681	0.157	0.7245	0.0475
2050	2B	C2	2020-03-01	7	7.97717	4.02217	4.0525	1.683	1.427	0.736667	0.409667	0.758167	NA
2050	2B	C2	2020-03-01	8	6.17367	3.5245	2.77433	1.44333	1.27267	0.852333	0.163	0.696233	0.0545
2050	2B	C2	2020-03-01	9	6.35017	4.04533	3.08217	1.5755	1.476	0.845167	0.321	0.37375	NA
2050	2B	C2	2020-03-01	10	6.69833	3.866	3.22583	1.56317	1.3055	0.933333	0.264167	0.74	0.002
2050	2B	C2	2020-03-01	11	7.41383	3.5348	4.20117	1.59367	1.44317	0.7635	0.272667	0.6215	0.102667
2050	2B	C2	2020-03-02	1	5.8638	2.6465	3.54025	1.55933	0.837	0.4865	0.122	0.576667	NA
2050	2B	C2	2020-03-02	2	5.793	3.00533	2.4575	1.49933	0.873333	0.668	0.208167	0.6965	NA
2050	2B	C2	2020-03-02	3	5.01933	3.40883	2.23133	1.30417	1.02583	0.781	0.1365	0.623833	0.056625
2050	2B	C2	2020-03-02	4	5.2305	3.08233	2.54283	1.1805	1.0525	0.6465	0.2032	0.652667	0.0125
2050	2B	C2	2020-03-02	5	7.05717	2.5995	3.9585	1.62217	1.2578	0.5555	0.4038	0.536667	NA
2050	2B	C2	2020-03-02	6	5.52445	2.56237	3.74962	1.1705	0.921	0.772571	0.203429	0.478111	0.0736667
2050	2B	C2	2020-03-02	7	5.47617	3.5805	2.23333	1.38733	1.22683	0.6215	0.187833	0.622333	0.07825
2050	2B	T1	2020-03-01	1	8.27517	4.08417	4.68617	1.63367	1.2415	0.726833	0.408167	0.686667	0.0675
2050	2B	T1	2020-03-01	2	8.8015	4.18867	5.40167	1.49	1.15667	0.820833	0.410167	0.757	0.031625
2050	2B	T1	2020-03-01	3	6.70173	3.4375	2.75167	1.38973	1.251	0.8122	0.334909	0.669667	0.0328889
2050	2B	T1	2020-03-01	4	6.78733	3.585	2.98967	1.59	1.09433	0.720167	0.344333	0.718333	0.0426667
2050	2B	T1	2020-03-01	5	8.416	3.8785	4.75283	1.16533	1.23467	0.740667	0.146	0.520333	0.0596667
2050	2B	T1	2020-03-01	6	7.41467	4.03483	4.152	1.67417	1.30167	0.773333	0.28	0.740333	0.0448
2050	2B	T1	2020-03-02	1	6.001	3.18886	2.612	1.307	1.24486	0.714429	0.165	0.699286	0.029
2050	2B	T1	2020-03-02	2	6.10729	3.45129	2.67457	1.47514	1.20229	0.765143	0.254667	0.573714	0.002
2050	2B	T1	2020-03-02	3	6.04627	3.55112	2.789	1.27608	1.14263	0.643571	0.245533	0.649462	0.08725
2050	2B	T1	2020-03-02	4	4.96375	3.282	1.77657	1.28963	1.05937	0.676429	0.266429	0.567	0.002
2050	2B	T1	2020-03-03	1	6.5904	1.458	2.05775	1.002	1.0464	0.5222	0.141	0.5904	NA
2050	2B	T1	2020-03-03	2	5.44	2.4786	2.24	1.1702	1.1934	0.8352	0.1752	0.5426	NA
2050	2B	T1	2020-03-03	3	6.5864	3.1025	2.0385	1.2406	0.8718	0.402	0.4245	0.7105	NA
2050	2B	T1	2020-03-03	4	6.4218	1.9655	3.1305	1.0996	0.9998	0.503667	0.27325	0.57175	NA
2050	2B	T1	2020-03-05	1	6.0635	NA	0.787	0.948	NA	NA	NA	0.447	NA
2050	2B	T2	2020-03-01	1	7.73283	4.1645	4.0495	1.7245	1.249	0.812167	0.439	0.697833	0.0594444
2050	2B	T2	2020-03-01	2	6.9325	2.52817	3.37617	1.33983	1.2505	0.7058	0.32775	0.6485	0.0025
2050	2B	T2	2020-03-01	3	4.70009	2.52975	2.40175	1.01567	0.9205	0.57875	0.1482	0.524417	0.001
2050	2B	T2	2020-03-01	4	8.11983	4.50417	4.65533	1.6665	1.27733	0.893167	0.382667	0.798833	0.0065
2050	2B	T2	2020-03-02	1	7.02317	2.215	3.7165	1.127	0.705	0.508	NA	0.6175	NA
2050	2B	T2	2020-03-02	2	5.9625	3.36333	3.0535	1.29883	1.21733	0.748333	0.1198	0.6205	0.047
2050	2B	T2	2020-03-02	3	6.80283	2.49658	3.66233	1.27567	1.1275	0.5602	0.2918	0.767833	0.08
2050	2B	T2	2020-03-02	4	6.31883	3.284	3.18667	1.4406	1.0425	0.681333	0.244333	0.6832	NA
2050	2B	T2	2020-03-02	5	6.643	3.165	3.13417	1.2095	0.677667	0.624333	NA	0.5768	NA
2050	2C	C1	2020-03-01	1	6.1543	3.62425	2.72025	1.3836	1.2494	0.755286	0.2476	0.6369	0.0856
2050	2C	C1	2020-03-01	2	7.21433	4.031	3.24983	1.6515	1.41767	0.813	0.286667	0.712833	0.111111
2050	2C	C1	2020-03-01	3	7.86583	3.8575	4.403	1.47267	1.31317	0.598667	0.229	0.699	0.0828
2050	2C	C1	2020-03-01	5	NA	NA	NA	NA	NA	NA	NA	NA	0.126
2050	2C	C1	2020-03-01	6	7.316	4.299	3.134	1.524	1.302	0.62	0.305	0.762	NA
2050	2C	C1	2020-03-02	1	7.134	3.27786	2.79143	1.25671	1.16529	0.453167	0.168	0.563	0.123167
2050	2C	C1	2020-03-02	2	8.113	3.757	3.97912	1.49533	1.24325	0.546	0.3015	0.689571	0.01825
2050	2C	C1	2020-03-02	3	7.4425	3.7945	2.92167	1.30833	1.2445	0.7395	0.1406	0.623667	0.044
2050	2C	C1	2020-03-02	4	7.817	3.97933	4.434	1.64733	1.3236	0.5514	0.2825	0.624	0.00333333
2050	2C	C1	2020-03-02	5	7.66583	3.58383	4.05283	1.46117	1.30767	0.716667	0.3535	0.622667	0.0793333
2050	2C	C1	2020-03-02	6	6.12817	2.5712	2.274	1.49967	1.22383	0.7366	0.2436	0.647667	NA
2050	2C	C1	2020-03-05	1	6.3515	1.8195	4.227	1.274	0.888333	0.5215	0.119	0.647333	NA
2050	2C	C1	2020-03-05	2	5.94833	2.57033	3.10633	1.32675	0.8825	0.556	0.159	0.673333	NA
2050	2C	C1	2020-03-05	3	3.0002	2.17133	0.511333	1.291	1.09233	0.479	0.149	0.4896	NA
2050	2C	C2	2020-03-01	1	7.11814	4.31586	3.55943	1.60371	1.284	0.713429	0.293571	0.681	0.0181667
2050	2C	C2	2020-03-01	2	5.0645	2.43233	2.5095	1.163	0.924167	0.496833	0.166333	0.5542	0.022
2050	2C	C2	2020-03-01	3	6.35783	3.22017	3.02367	1.329	0.995333	0.509167	0.19975	0.674167	0.0714
2050	2C	C2	2020-03-01	4	5.995	3.92683	2.838	1.48917	1.23983	0.692833	0.379333	0.660167	0.0903333
2050	2C	C2	2020-03-01	5	6.898	4.15933	3.30883	1.42583	1.30233	0.715167	0.1912	0.657667	0.078
2050	2C	C2	2020-03-01	6	7.3948	4.3916	3.4912	1.7506	1.3894	0.8132	0.2674	0.7394	NA
2050	2C	C2	2020-03-02	1	6.5472	4.1184	2.4588	1.6692	1.2168	0.738	0.2764	0.6854	0.0418
2050	2C	C2	2020-03-02	2	6.6094	2.563	4.17	1.16833	1.08733	0.492	0.079	0.4924	0.004
2050	2C	C2	2020-03-02	3	5.9598	2.587	3.27533	1.4384	0.981	0.5025	0.270667	0.5694	0.003
2050	2C	C2	2020-03-02	4	6.56267	3.84967	2.73025	1.67883	1.3665	0.785333	0.369167	0.701167	0.0213333
2050	2C	C2	2020-03-02	5	6.1865	3.1846	3.65333	1.1882	1.0044	0.507	0.25575	0.578	0.003
2050	2C	C2	2020-03-02	6	5.82317	3.69	3.12983	1.26783	0.831	0.693	0.274833	0.596167	0.0025
2050	2C	C2	2020-03-02	7	6.1155	3.7905	2.7685	1.303	1.135	0.7465	0.402	0.6075	0.082
2050	2C	C2	2020-03-02	8	6.37217	4.04533	3.11367	1.4025	1.2395	0.744	0.296833	0.601333	0.05925
2050	2C	C2	2020-03-02	9	5.6285	4.1085	2.5105	1.55933	1.18967	0.752667	0.300167	0.554167	0.0581667
2050	2C	T1	2020-03-01	1	6.174	3.9986	2.5452	1.5882	1.2614	0.6476	0.2192	0.614	0.128
2050	2C	T1	2020-03-01	2	8.12545	4.18575	3.60908	1.70464	1.38345	0.733909	0.36225	0.70625	0.084
2050	2C	T1	2020-03-01	3	7.49067	4.43533	3.04867	1.86183	1.4945	0.8895	0.3475	0.757167	0.0715
2050	2C	T1	2020-03-02	1	5.7705	2.594	2.46583	1.28225	1.28633	0.836167	0.3968	0.6595	0.0286
2050	2C	T1	2020-03-02	2	6.087	2.8674	2.3008	1.38187	1.1422	0.6866	0.36	0.667333	0.003
2050	2C	T1	2020-03-02	3	6.02957	3.87371	2.40229	1.64338	1.20625	0.757333	0.324	0.6785	0.054
2050	2C	T1	2020-03-02	4	7.14057	4.31486	3.53757	1.72714	1.41571	0.760143	0.270571	0.652286	0.003
2050	2C	T1	2020-03-02	5	6.68983	3.7605	2.5715	1.60717	1.25117	0.696667	0.388667	0.681	0.043
2050	2C	T1	2020-03-02	6	7.96867	3.46667	3.7795	1.69917	1.3585	0.783333	0.421333	0.699667	0.0465
2050	2C	T1	2020-03-02	7	6.74983	3.5116	3.6275	1.39917	0.833	0.5644	0.161	0.6424	NA
2050	2C	T1	2020-03-02	8	6.09283	3.93183	2.8225	1.37167	1.26483	0.9695	0.1996	0.523333	0.0618571
2050	2C	T2	2020-03-01	1	6.35467	3.64467	2.89217	1.3945	1.15867	0.850333	0.032	0.7335	0.0113333
2050	2C	T2	2020-03-01	2	5.7898	2.074	3.9724	1.018	1.0946	0.4408	0.111	0.441667	0.003
2050	2C	T2	2020-03-01	3	6.66975	2.20367	2.99944	1.38167	1.13567	0.6296	0.3028	0.640556	0.004
2050	2C	T2	2020-03-01	4	5.8882	3.0856	2.7874	1.3296	1.1278	0.872	NA	0.7458	NA
2050	2C	T2	2020-03-01	5	6.01367	3.52067	2.622	1.40217	1.08717	0.716167	0.215	0.609	0.003
2050	2C	T2	2020-03-01	6	5.727	2.89183	2.617	1.22333	0.9765	0.675667	0.1676	0.538	0.00266667
2050	2C	T2	2020-03-01	7	6.84633	3.91662	2.99025	1.56283	1.24075	0.631571	0.29025	0.673667	0.0035
2050	2C	T2	2020-03-05	1	6.0374	2.218	2.44067	1.07125	0.811	0.6195	0.24	0.58775	NA
2050	2D	C1	2020-03-01	5	NA	NA	NA	NA	NA	NA	NA	NA	NA
2050	2D	C2	2020-03-01	1	6.9294	3.1246	3.8123	1.4402	1.1046	0.609444	0.246714	0.5335	0.0035
2050	2D	C2	2020-03-01	2	6.174	4.27583	2.53867	1.30167	1.274	0.621167	0.132333	0.523833	0.003
2050	2D	C2	2020-03-01	3	6.0295	3.0455	3.699	1.26333	0.986667	0.5442	0.257	0.592333	0.002
2050	2D	C2	2020-03-01	4	6.58183	3.653	3.96317	1.4895	1.195	0.641667	0.318	0.635833	0.00533333
2050	2D	C2	2020-03-01	5	7.707	4.1095	4.233	1.57817	1.32233	0.5955	0.355333	0.6102	0.011
2050	2D	C2	2020-03-01	6	7.6254	3.9245	4.094	1.6266	1.206	0.5955	0.311	0.735167	0.0658
2050	2D	C2	2020-03-02	1	5.8542	3.799	2.95433	1.34817	1.27267	0.62375	0.2666	0.613167	0.113
2050	2D	C2	2020-03-02	2	6.4405	3.9155	3.16917	1.32733	1.38183	0.684833	0.1595	0.4606	0.108429
2050	2D	C2	2020-03-02	3	7.3172	1.9174	3.8836	1.3642	1.2502	0.587	0.3162	0.541	NA
2050	2D	C2	2020-03-02	4	7.13167	2.674	4.143	1.5534	0.9015	0.619	0.273667	0.666667	NA
2050	2D	C2	2020-03-02	5	4.7735	NA	NA	1.146	1.079	0.705	0.23	0.593667	NA
2050	2D	C2	2020-03-02	6	5.63643	3.0942	3.8152	1.55667	1.1415	0.633	0.237717	0.604333	0.0845
2050	2D	T2	2020-03-02	1	6.71467	2.92683	3.06667	1.28117	1.24717	0.841	0.13625	0.665	0.0905
2050	2D	T2	2020-03-02	2	6.123	3.903	2.6305	1.70517	1.28267	0.798167	0.34	0.663833	0.1416
2050	2E	C1	2020-03-01	1	9.40786	4.23757	4.88657	1.43043	1.41714	0.704143	0.177429	0.811875	0.005
2050	2E	C1	2020-03-01	2	7.63643	4.20186	3.68857	1.72314	1.35886	0.827	0.274571	0.785143	0.003
2050	2E	C1	2020-03-01	3	7.253	3.31923	3.71154	1.22431	1.23771	0.669615	0.24625	0.639357	0.054
2050	2E	C1	2020-03-01	4	8.051	4.26914	4.69371	1.59657	1.322	0.759429	0.312	0.755571	0.003
2050	2E	C1	2020-03-01	5	10.3606	3.9954	5.85483	1.39967	1.1815	0.475333	0.2418	0.647429	0.0555
2050	2E	C1	2020-03-01	6	8.54043	4.06943	4.11229	1.60314	1.301	0.713429	0.208286	0.7	0.00366667
2050	2E	C1	2020-03-02	1	6.21183	4.01743	3.76557	1.49043	1.15614	0.684	0.288286	0.66	0.0906667
2050	2E	C1	2020-03-02	2	7.25986	3.83914	3.105	1.58943	1.48186	0.931857	0.294714	0.798	0.003
2050	2E	C1	2020-03-02	3	7.68029	4.27714	3.20071	1.56657	1.15914	0.816714	0.215	0.746857	0.003
2050	2E	C1	2020-03-02	4	7.37633	4.42833	3.73567	1.51143	1.53229	0.830143	0.230429	0.710143	0.083
2050	2E	C1	2020-03-02	5	8.08443	4.518	4.21343	1.66771	1.26986	0.758857	0.251714	0.760429	0.00366667
2050	2E	C1	2020-03-02	6	9.55843	4.18586	4.20757	1.711	1.48771	0.815	0.321286	0.595286	0.0406
2050	2E	C1	2020-03-05	1	6.4338	3.36167	4.26967	1.2782	1.2318	0.348333	0.286	0.4712	0.003
2050	2E	C1	2020-03-05	2	6.24967	2.5	2.884	1.26517	1.18667	0.654167	0.096	0.6825	0.002
2050	2E	C1	2020-03-05	3	6.55975	2.81075	3.86475	1.03675	0.932571	0.652429	0.29025	0.58275	0.0316667
2050	2E	C1	2020-03-05	4	6.1868	2.563	3.956	1.13375	0.7855	0.444	0.1765	0.478	NA
2050	2E	C1	2020-03-05	5	6.6392	2.558	3.61533	1.25167	0.9554	0.460333	0.236	0.66425	NA
2050	2E	C1	2020-03-05	6	7.369	2.677	1.713	1.003	0.607	0.329	NA	0.2965	NA
2050	2E	C1	2020-03-05	7	4.497	NA	1.136	1.04	NA	NA	0.36	NA	NA
2050	2E	C2	2020-03-05	1	5.512	NA	NA	0.8025	0.9685	NA	0.426	0.3345	NA
2050	2E	T1	2020-03-01	1	8.594	4.15857	4.81343	1.742	1.45343	1.08843	0.466	0.685429	0.0673333
2050	2E	T1	2020-03-01	2	6.667	3.51571	3.62586	1.52529	1.28629	0.897571	0.255714	0.661	0.00333333
2050	2E	T1	2020-03-01	3	5.90154	3.25769	3.13723	1.29467	1.25431	0.841071	0.31375	0.46	0.025
2050	2E	T1	2020-03-01	4	3.152	1.975	1.736	1.2965	1.0235	NA	0.095	0.55625	NA
2050	2E	T1	2020-03-01	5	8.47929	3.64314	5.14743	1.40943	1.36157	0.874571	0.4605	0.519571	0.003
2050	2E	T1	2020-03-01	6	3.898	2.759	2.017	1.175	1.064	0.968	0.2275	0.546	0.003
2050	2E	T1	2020-03-02	1	7.12317	3.61543	2.93357	1.45714	1.3592	0.7108	0.283833	0.664143	0.069375
2050	2E	T1	2020-03-02	2	7.48143	3.94486	4.13829	1.67029	1.10471	0.518143	0.347429	0.714286	0.03225
2050	2E	T1	2020-03-02	3	6.98329	4.25857	3.30671	1.75571	1.23586	0.989857	0.505429	0.738286	0.0025
2050	2E	T1	2020-03-02	4	7.89443	4.59029	4.159	1.48329	1.23357	0.726857	0.243286	0.630143	0.0805
2050	2E	T1	2020-03-02	5	7.15383	4.29317	3.0485	1.665	1.518	0.933333	0.295	0.717333	0.11325
2050	2E	T1	2020-03-02	6	7.49367	3.72467	4.26117	1.71943	1.27129	0.855833	0.281714	0.708429	0.0936667
2050	2E	T1	2020-03-05	1	9.1612	3.36567	4.75367	1.6122	1.69375	0.7005	0.271667	0.6852	NA
2050	2E	T1	2020-03-05	2	6.01933	2.927	2.8645	1.071	0.683	0.293	NA	0.79	NA
2050	2E	T2	2020-03-01	1	7.12583	3.26683	3.73717	2.022	1.5065	0.893	0.349667	0.771333	0.004
2050	2E	T2	2020-03-01	2	6.45317	3.85833	2.76383	1.564	1.20483	0.686333	0.246333	0.652333	0.122
2050	2E	T2	2020-03-01	3	8.20283	3.43233	3.22433	1.60083	1.32233	0.911	0.325167	0.525667	NA
2050	2E	T2	2020-03-01	4	7.807	4.045	4.04029	1.70529	1.33967	0.8055	0.417429	0.738429	0.11375
2050	2E	T2	2020-03-01	5	7.85083	4.903	5.62967	1.37033	1.199	0.487	0.2962	0.670833	0.06525
2050	2E	T2	2020-03-02	1	4.704	3.626	3.4476	1.29683	1.27283	0.5612	0.2615	0.617333	0.079
2050	2E	T2	2020-03-02	2	6.582	3.94517	2.62133	1.71533	1.3535	0.971333	0.3085	0.733333	NA
2050	2F	C1	2020-03-01	1	6.84833	2.8195	3.08283	1.49683	1.41267	0.787333	0.311833	0.703667	NA
2050	2F	C1	2020-03-01	2	7.21733	4.0175	3.61583	1.711	1.42217	0.843667	0.374167	0.679333	0.088
2050	2F	C1	2020-03-01	3	7.33167	4.1625	4.39333	1.598	1.32033	0.797333	0.194333	0.645167	0.1428
2050	2F	C1	2020-03-02	1	7.57317	4.006	3.68033	1.573	1.43433	0.838	0.34	0.649833	0.100333
2050	2F	C1	2020-03-02	2	7.255	3.88383	3.24617	1.52167	1.33033	0.822667	0.176	0.692	0.075
2050	2F	C1	2020-03-02	3	6.928	3.64	2.49617	1.36417	1.186	0.748333	0.278167	0.5835	0.0716667
2050	2F	C1	2020-03-02	4	6.98917	3.7985	3.37583	1.36667	1.28033	0.771167	0.243833	0.638167	NA
2050	2F	C1	2020-03-02	5	6.8166	3.7086	3.13875	1.35617	1.35833	0.8685	0.112333	0.620333	NA
2050	2F	C1	2020-03-02	6	7.44517	3.54167	2.77517	1.41333	1.4404	0.392833	0.4206	0.600167	0.16
2050	2F	C1	2020-03-02	7	7.19967	3.82217	3.11683	1.51467	1.34333	0.886333	0.252	0.659833	0.061
2050	2F	C1	2020-03-02	8	6.62317	2.991	2.811	1.47083	1.18967	0.749833	0.235333	0.592833	NA
2050	2F	C1	2020-03-02	9	7.03683	2.86783	4.10183	1.29133	1.27117	0.631833	0.205167	0.63	NA
2050	2F	C1	2020-03-05	1	3.81033	1.935	1.315	0.794	0.606667	0.4455	NA	0.44275	NA
2050	2F	C2	2020-03-01	1	7.9492	2.8745	3.3035	1.3568	1.29467	NA	0.229	0.662	0.181333
2050	2F	C2	2020-03-01	2	6.80917	3.259	3.4405	1.02167	1.0015	0.755	0.185	0.5815	0.0945
2050	2F	C2	2020-03-01	3	5.44467	3.6805	3.9635	1.14917	1.219	0.572333	0.257167	0.559833	0.2
2050	2F	C2	2020-03-01	4	8.22283	3.10933	3.094	1.37633	1.27333	0.847833	0.232333	0.631667	NA
2050	2F	C2	2020-03-01	5	6.2568	2.6264	2.494	1.295	1.111	0.8294	NA	NA	NA
2050	2F	C2	2020-03-02	1	5.37525	1.2625	3.90167	1.0845	0.663	0.669333	NA	NA	NA
2050	2F	C2	2020-03-02	2	6.3485	3.5545	3.38233	1.38017	1.16833	0.724667	0.1415	0.597	NA
2050	2F	C2	2020-03-02	3	5.75667	3.022	2.79633	0.993167	1.12417	0.693833	0.1824	0.550333	0.113
2050	2F	C2	2020-03-02	4	4.90967	3.35367	3.58717	1.232	1.1495	0.877667	0.309	0.633167	NA
2050	2F	C2	2020-03-05	1	5.182	NA	NA	1.279	NA	NA	0.2755	0.778333	NA
2050	2F	T1	2020-03-01	1	8.71583	4.073	4.58033	1.42883	1.21683	0.677	0.342167	0.630667	NA
2050	2F	T1	2020-03-01	2	6.9846	4.246	3.5125	1.4726	1.315	0.664	0.3305	0.712833	0.1035
2050	2F	T1	2020-03-01	3	7.00933	4.275	3.9435	1.70317	1.36217	0.821167	0.328333	0.692833	NA
2050	2F	T1	2020-03-01	4	7.21283	4.40267	3.68983	1.5315	1.27783	0.744	0.209333	0.650833	NA
2050	2F	T1	2020-03-01	5	7.85283	3.88783	4.39017	1.6095	1.23967	0.6855	0.484333	0.608667	0.118375
2050	2F	T1	2020-03-01	6	8.9958	3.23867	5.26	1.5244	1.314	0.454	0.2656	0.582167	NA
2050	2F	T1	2020-03-02	1	6.69033	3.7016	2.92	1.36233	1.23767	0.9646	0.449	0.591	NA
2050	2F	T1	2020-03-02	2	6.1895	3.8355	2.48867	1.6	1.26017	0.785167	0.254833	0.550333	0.125667
2050	2F	T1	2020-03-02	3	7.01917	3.142	5.1985	1.5804	1.224	NA	0.289333	0.564667	0.0676667
2050	2F	T1	2020-03-02	4	5.32445	4.3318	2.77356	1.49027	1.11827	0.638333	0.283636	0.594455	0.08775
2050	2F	T1	2020-03-02	5	5.2235	3.37	2.83267	1.3495	1.16333	0.821333	0.402167	0.592833	0.0788
2050	2F	T1	2020-03-02	6	5.95983	3.4145	2.916	1.488	1.17583	0.942833	0.302	0.550333	NA
2050	2F	T1	2020-03-05	1	6.199	NA	NA	1.025	0.687	NA	NA	0.172	NA
2050	2F	T1	2020-03-05	NA	NA	NA	NA	NA	NA	NA	NA	NA	NA
2050	2F	T2	2020-03-01	1	8.5375	3.6332	5.175	1.531	1.0915	0.3185	0.337167	0.560333	0.1485
2050	2F	T2	2020-03-01	2	8.904	4.33583	5.02783	1.88317	1.32233	0.783333	0.430833	0.734833	0.132
2050	2F	T2	2020-03-01	3	5.80283	3.1885	2.9615	1.232	1.32	0.615667	0.1628	0.5405	NA
2050	2F	T2	2020-03-01	4	7.08583	3.77683	2.806	1.54117	1.22767	0.776833	0.3255	0.651	0.0825714
2050	2F	T2	2020-03-01	5	6.81433	3.4945	3.64917	1.43917	1.43633	0.615167	0.19075	0.562167	0.0988
2050	2F	T2	2020-03-01	6	8.249	4.19117	4.37533	1.91183	1.4058	0.791667	0.456	0.714	0.0416667
2050	2F	T2	2020-03-02	1	6.15417	3.58533	3.35783	1.1955	1.15267	0.627167	0.239667	0.5395	0.112
2050	2F	T2	2020-03-02	2	6.55633	3.4825	1.72583	1.54283	1.30617	0.7515	0.335667	0.686833	0.10375
2050	2F	T2	2020-03-02	3	6.72167	3.51517	3.08067	1.37717	1.23867	0.761833	0.1895	0.539833	0.09
2050	2F	T2	2020-03-02	4	5.57183	3.48833	2.5115	1.37267	1.01467	0.694833	0.2605	0.522333	0.118333
2050	2F	T2	2020-03-02	5	6.8128	2.2132	2.8822	0.925667	0.81	0.5186	0.266	0.455	0.121
2050	2F	T2	2020-03-05	1	6.024	1.948	2.105	0.621	0.549	0.449	NA	NA	NA
2100	3B	C2	2020-03-02	1	6.68138	3.259	3.28314	1.43512	1.35075	0.781333	0.242429	0.679875	0.2
2100	3B	C2	2020-03-02	2	4.91375	2.9545	1.95675	1.617	1.2805	0.656	0.24825	0.72675	0.11175
2100	3B	C2	2020-03-02	3	5.31633	2.63525	2.89433	1.4555	1.10033	0.686	0.489333	0.55975	0.055
2100	3B	C2	2020-03-02	4	5.547	2.8402	2.7135	1.5828	1.2496	0.77225	0.2214	0.6628	0.0363333
2100	3B	C2	2020-03-02	5	6.5294	3.283	3.322	1.50889	1.0944	0.798	0.247125	0.6501	0.053
2100	3B	C2	2020-03-02	6	7.047	4.29625	2.83075	1.658	0.9068	0.5795	0.2624	0.6662	NA
2100	3B	C2	2020-03-03	1	7.39633	2.7765	4.388	1.2484	0.981	0.879	0.251	0.682	NA
2100	3B	C2	2020-03-03	2	7.04071	3.863	3.5614	1.82586	1.23243	0.679667	0.1518	0.662	0.098
2100	3B	C2	2020-03-03	3	4.4668	NA	NA	1.33867	1.1865	NA	0.175	0.5578	NA
2100	3B	C2	2020-03-03	4	5.92687	3.12746	2.82562	1.33971	1.18382	0.772444	0.120125	0.624857	0.0495
2100	3B	C2	2020-03-03	5	5.50083	NA	NA	1.164	1.357	NA	0.216	0.4415	NA
2100	3B	C2	2020-03-03	6	5.72292	3.0186	2.7048	1.30045	0.8715	0.42	0.245667	0.632538	0.052
2100	3C	T1	2020-03-03	1	6.679	1.697	2.72	2.187	0.9635	0.7	NA	NA	NA
2100	3D	C1	2020-03-01	1	4.93117	2.87517	2.1224	1.45417	1.17683	0.6264	0.197333	0.591833	0.097
2100	3D	T2	2020-03-02	1	6.1715	2.5208	3.6828	1.2346	1.0825	0.552	0.271667	0.478	0.118
2100	3D	T2	2020-03-02	2	4.78675	2.375	1.963	1.46067	0.915333	NA	0.253	0.279	NA
2100	3D	T2	2020-03-02	3	9.04933	6.86	4.191	3.714	1.468	0.412	0.421	0.435	NA

## Sheet: stable isotopes
ID	amount	13C	wt%C	totalC	15N	wt%N	totalN	C:N
2A-C1-3120-1	935	-17.72	26.1	244	19.15	5.9	55	5.2
2A-C1-3120-2	1001	-17.98	31.3	313	18.69	7	70	5.2
2A-C1-3120-3	619	-17.83	28.9	179	19.45	6.3	39	5.4
2A-C1-3120-4	554	-17.04	21.7	120	20.11	5.4	30	4.7
2A-T2-3120-1	1025	-17.45	39.1	401	18.51	9.3	95	4.9
2A-T2-3120-2	1095	-17.58	34.9	382	18.73	8	87	5.1
2A-T2-3120-3	1049	-17.31	35.5	372	18.78	8.7	91	4.8
2A-T2-3120-4	1003	-17.34	35.2	353	18.53	8.8	89	4.6
2A-T2-3120-5	358	-19.03	12.2	44	28.21	2	7	7.1
2A-T2-3120-6	519	-16.8	20.3	105	19.99	5.2	27	4.5
2A-T2-3120-7	1364	-17.84	20.4	278	18.67	4.8	65	5
2A-C2-3120-1	931	-17.33	34.7	323	18.63	8.4	78	4.8
2A-C2-3120-2	1000	-17.8	35.8	358	18.58	8.4	84	5
2A-C2-3120-3	1148	-17.44	29.2	336	18.79	7.2	83	4.7
2A-C2-3120-4	1258	-17.26	25.8	325	19	6.5	82	4.6
2A-C2-3120-5	1405	-17.29	24	337	18.8	6	85	4.6
2A-C2-3120-6	1103	-17.53	33.7	372	18.54	8.3	92	4.7
2A-C2-3120-7	1147	-17.76	30.1	346	18.54	7.3	84	4.8
2A-C2-3120-8	841	-17.57	41.3	347	18.78	10.1	85	4.7
2A-C2-3120-9	1346	-17.64	27.5	370	18.56	6.7	91	4.8
2A-C2-3120-10	933	-17.39	32.9	307	18.99	8.1	75	4.7
2A-T1-3520-1	522	-17.49	11.3	59	20.9	2.7	14	4.9
2A-T1-3120-1	1013	-16.89	32.5	329	18.6	8.8	89	4.3
2A-T1-3120-2	983	-17.14	34.8	342	18.59	9.2	91	4.4
2A-T1-3120-3	1100	-17.78	32	352	18.57	7.6	84	4.9
2A-T1-3120-4	1002	-18.43	35	351	18.58	7.5	75	5.5
2A-T1-3120-5	939	-18.3	42.3	397	18.68	9.2	86	5.4
2A-T1-3120-6	888	-17.38	40.5	359	18.7	10.4	93	4.5
2A-T1-3120-7	925	-17.19	32.8	303	18.86	8.6	79	4.4
2A-T1-3120-8	1234	-18.23	31.4	387	18.57	6.9	85	5.3
2A-T1-3120-9	937	-18.39	40	374	18.65	8.5	80	5.5
2A-T1-3120-10	988	-17.02	37.6	372	18.6	10.2	100	4.3
2A-T1-3120-11	870	-17.19	37.8	329	18.65	9.8	86	4.5
2A-T1-3120-12	1256	-18.32	30	377	18.6	6.4	81	5.4
2A-T1-3120-13	1066	-17.49	35.6	379	18.61	8.9	95	4.6
2A-T1-3120-14	1051	-17.68	33.1	348	18.67	8.1	86	4.7
2A-T1-3120-15	977	-18.4	37	361	18.8	7.8	76	5.5
2A-T1-3120-16	975	-16.98	32.9	321	18.76	9.1	89	4.2
2A-T1-3120-17	985	-16.93	32.2	317	18.83	8.7	85	4.3
3D-T1-3320-1	185	-16.98	8.2	15		1.3	2	7.4
3D-T1-3320-2	61	-16.78	24.2	15		3.8	2	7.5
3B-C2-3320-1	177	-18.37	21.7	38	32.77	3.9	7	6.4
3B-C2-3320-2	374	-18.34	17.8	66	23.16	3.4	13	6
3B-C2-3320-3	234	-17.29	8.2	19		1.5	3	6.5
3B-C2-3320-4	866	-18.49	34.1	295	18.75	7.2	62	5.5
3B-C2-3320-5	239	-15.8	7.3	17		1.5	4	5.6
3B-C2-3320-6	286	-18.13	15.4	44	26.91	3	9	5.9
3B-C2-3220-1	356	-17.85	13	46	25.41	2.6	9	5.8
3B-C2-3220-2	399	-19.24	17.3	69	23.35	2.7	11	7.6
3B-C2-3220-3	141	-16.82	17.9	25	54.53	3.6	5	5.7
3B-C2-3220-4	417	-18.51	14.7	61	22.95	2.9	12	6
3B-C2-3220-5	1283	-17.94	2.7	35	28.23	0.6	7	5.6
3B-C2-3220-6	361	-18.93	14.1	51	18.86	3	11	5.4
3C-T1-3320-1	254	-16.18	7.9	20		1.6	4	5.8
3D-C1-3120-1	506	-17.34	24.7	125	19.72	6	30	4.8
3D-T2-3220-1	389	-16.63	14.7	57	22.29	3.7	15	4.6
3D-T2-3220-2	282	-16.57	10.9	31	28.24	2.5	7	5.1
3D-T2-3220-3	425	-17.56	17.2	73	21.63	3.9	16	5.2
1F-C1-3520-1	822	-17.47	44.4	365	18.62	10.7	88	4.9
1F-T1-3520-1	650	-17.38	32.7	212	18.55	8.2	53	4.7
1F-C1-3320-1	630	-17.98	22.1	139	18.85	4.8	30	5.4
1F-C1-3320-2	1140	-17.77	31.4	358	18.14	7.3	83	5.1
1F-C1-3320-3	840	-18.14	23.2	195	18.32	5	42	5.4
1F-C1-3320-4	782	-18.62	27.1	212	18.95	5.2	41	6
1F-C1-3320-5	305	-17.99	12.7	39	21.87	2.5	8	5.9
1F-C1-3320-6	815	-17.08	21.8	178	18.39	5.6	46	4.5
1F-C1-3320-7	913	-17.58	28.1	257	18.18	6.9	63	4.8
1F-T2-3620-1	344	-19.17	26.9	92	21.17	4.1	14	7.6
1F-C1-3420-1	888	-18.01	28.7	255	18.09	6.4	56	5.3
1E-T2-3520-1	979	-17.84	45.3	443	18.39	10.3	101	5.1
1B-T2-3320-1	814	-17.67	28.5	232	19.01	6.4	52	5.2
1B-T2-3320-2	1039	-17.63	27.3	284	18.68	6.4	67	5
1B-T2-3320-3	774	-17.95	36.5	283	18.87	8.2	64	5.2
1B-T2-3220-1	949	-18.59	20.3	193	18.48	4.3	41	5.6
1B-T2-3220-2	2006	-18.05	30.4	611	18.32	6.6	132	5.4
1B-T2-3220-3	847	-17.97	30.7	260	18.44	6.9	58	5.2
1B-T2-3220-4	1279	-17.96	31.1	398	18.19	6.9	89	5.2
1B-T2-3220-5	1354	-18.1	34.4	466	18.3	7.4	100	5.5
1B-T2-3220-6	1143	-18.16	34.8	398	18.37	7.5	86	5.4
1B-T2-3220-7	1230	-17.83	24.1	296	18.59	5.3	65	5.3
1B-T2-3220-8	1224	-17.94	29.9	367	18.44	6.6	80	5.3
1B-T2-3220-9	722	-17.39	30.8	223	18.97	7.5	54	4.8
1B-T1-3420-1	896	-18.14	35.6	319	18.5	7.6	68	5.5
1B-T1-3620-1	280	-17.03	24.8	69	20.68	5.9	16	4.9
1B-T2-3420-1	1164	-17.5	36.6	426	18.47	8.4	97	5.1
1B-T2-3420-2	645	-17.81	34.6	223	18.66	7.6	49	5.3
1B-C1-3320-2	1184	-17.78	30.4	359	18.79	6.6	79	5.3
1B-C1-3320-3	520	-17.35	26	135	19.52	6.2	32	4.9
1B-C1-3320-4	1165	-17.93	29.2	340	18.66	6.2	73	5.5
1B-C1-3320-5	1075	-17.9	32.7	352	18.76	7.1	76	5.4
1B-C1-3320-6	1347	-18.18	32.4	436	18.38	6.8	91	5.6
1B-C1-3320-7	1270	-18.1	30.5	388	17.96	6.6	84	5.4
1B-C1-3320-8	1210	-18.15	33.9	411	18.17	7.2	88	5.5
1B-C1-3320-9	765	-18.07	26.2	200	18.4	5.5	42	5.5
1B-C1-3320-10	1396	-18.14	31.7	443	18.26	6.9	97	5.4
1B-C1-3320-11	1126	-18.07	33.2	373	18.61	7.1	80	5.4
1B-C1-3320-12	1174	-18.01	32.4	380	18.45	7.1	84	5.3
1B-C1-3320-13	556	-17.66	22.3	124	19.77	5.2	29	5.1
1B-C1-3320-14	1176	-18.08	30.7	361	18.52	6.6	78	5.4
1B-C1-3320-15	592	-19.54	15.4	91	17.29	2.4	14	7.6
1A-C2-3120-1	451	-17.58	39.7	179	19.4	9.1	41	5.1
1B-C1-3220-1	1333	-18.18	32.3	430	18.19	6.9	92	5.4
1B-C1-3220-2	955	-17.44	31.5	300	18.74	7.5	71	4.9
1B-C1-3220-3	1168	-17.6	28.9	338	18.38	7	81	4.9
1A-C2-3520-1	741	-17.75	44.4	329	18.39	10.3	77	5
1B-C2-3120-1	1187	-17.97	27.3	324	18.41	6.2	73	5.2
1B-C2-3120-2	533	-18.51	31	165	19.19	6.1	33	5.9
1B-C1-3420-1	609	-18.05	17.2	105	19.07	4	24	5
1B-C1-3420-2	1140	-18.13	30.5	347	18.39	6.6	75	5.4
1B-C1-3420-3	756	-17.05	17.4	132	18.7	4.4	33	4.6
1B-C1-3420-4	942	-18.2	40.3	380	18.4	8.7	82	5.4
1B-C1-3420-5	1077	-17.78	24.7	266	18.61	5.6	60	5.2
1A-C2-3420-1	802	-17.51	16.5	133	18.92	4	32	4.8
1A-C2-3420-2	1052	-18.12	28.7	302	18.26	6.2	65	5.4
1A-C1-3320-1	1124	-17.34	20.7	233	19.06	5	56	4.8
1A-C1-3320-2	623	-17.66	24.2	151	19.33	5.5	34	5.1
1A-C1-3320-3	524	-17.34	23.1	121	19.58	5.5	29	4.9
1A-C1-3220-1	1069	-18.11	37.3	399	18.38	8.1	86	5.4
1A-C1-3220-2	1015	-18.09	31.3	318	18.83	6.9	70	5.3
1A-C1-3220-3	1008	-18.09	36.1	364	18.38	7.9	80	5.3
1A-C1-3220-4	899	-18.1	38.7	348	18.63	8.5	76	5.3
1A-C1-3220-5	1076	-17.78	27.8	299	18.88	6.3	68	5.1
1A-C2-3320-1	948	-18.05	43.7	414	18.43	9.6	91	5.3
1A-C2-3320-2	995	-18.08	43.4	432	18.39	9.5	95	5.3
1A-C2-3320-3	1021	-17.84	27.2	278	18.62	6.4	65	5
1A-T2-3520-1	458	-19.83	23.2	106	20.19	3.4	16	7.9
1A-T1-3120-1	1069	-17.92	30.5	326	18.58	6.9	74	5.1
1A-T1-3120-2	1251	-18.1	30.2	378	18.44	6.6	83	5.3
1A-T1-3120-3	1357	-17.84	26.2	355	18.43	6	82	5
1A-T1-3120-4	818	-16.79	16.6	136	18.9	4.3	35	4.5
1A-T1-3120-5	1289	-18.04	32	413	18.36	7.2	93	5.2
1F-T2-3120-1	260	-17.75	38.6	100	19.83	9	24	5
1F-C2-3620-1	346	-16.73	29.8	103	19.26	8.2	28	4.3
1F-T1-3120-1	1144	-18.2	31.4	359	18.53	6.7	76	5.5
1F-T1-3120-2	675	-18.91	23.7	160	18.8	4.3	29	6.4
1F-T1-3120-3	1310	-18.29	34.1	447	18.11	7.2	94	5.5
1F-C2-3420-1	896	-17.98	28.3	254	18.53	6.4	58	5.1
1F-C2-3420-2	892	-17.32	23.9	213	19	5.9	52	4.8
1F-C2-3420-3	855	-18.16	33.1	283	18.62	7.2	62	5.4
1F-C2-3420-4	1018	-17.91	36.9	376	18.18	8.6	87	5
1F-C2-3420-5	916	-17.46	24.1	221	18.79	5.8	53	4.9
1F-C2-3420-6	1017	-17.91	34.1	347	18.25	7.6	77	5.3
1F-C2-3420-7	532	-17.43	41.4	220	18.94	9.8	52	4.9
1F-T1-3220-1	744	-17.34	31.3	233	19.02	7.6	56	4.8
1F-T1-3220-2	994	-17.56	29.6	294	18.63	7.1	71	4.8
1A-T2-3420-1	1282	-17.74	30.6	392	18.04	7.4	95	4.8
1A-T2-3420-2	1208	-18.37	32.8	396	18.2	7	85	5.5
1A-T2-3420-3	443	-16.64	12.7	56	18.64	3.5	15	4.3
1A-T2-3420-4	1080	-18.26	32.3	348	18.19	6.8	74	5.5
1A-T2-3420-5	1317	-18.37	31.4	414	18.06	7	92	5.2
1A-T2-3420-6	1131	-17.47	31.2	352	17.86	7.7	87	4.7
1A-T2-3420-7	1006	-17.57	33.1	333	18.17	8.1	82	4.7
2A-C1-3520-1	233	-17.39	17.1	40	22.23	4.3	10	4.6
2B-T1-3520-1	275	-16.69	8.7	24	16.97	2.3	6	4.3
2B-C2-3120-2	1294	-18.01	32.7	423	17.87	7.3	94	5.3
2B-C2-3120-3	1081	-17.91	32.2	348	17.78	7.5	81	5
2B-C2-3120-4	1175	-18.01	31.6	371	17.96	7.3	86	5.1
2B-C2-3120-5	1113	-18.08	31.6	351	17.95	7.3	81	5.1
2B-C2-3120-6	1346	-17.96	28.5	383	18.03	6.5	88	5.1
2B-C2-3120-7	1206	-18.08	32.4	391	17.81	7.3	89	5.2
2B-C2-3120-8	877	-17.94	35.7	313	17.82	8.5	75	4.9
2B-C2-3120-9	968	-18.12	26.7	258	17.84	6.1	59	5.1
2B-C2-3120-10	1207	-17.84	28.8	348	18.06	6.8	82	4.9
2B-C2-3120-11	1312	-18.14	28.2	370	17.76	6.5	85	5.1
2B-T1-3220-1	941	-17.77	28.8	271	18.04	6.8	64	4.9
2B-T1-3220-2	263	-16.81	34.9	92	18.42	9.5	25	4.3
2B-T1-3220-3	847	-17.9	23.6	200	18.17	5.5	46	5
2B-T1-3220-4	1044	-18.08	37.4	390	18.02	8.7	91	5
2B-T2-3120-1	1120	-18.25	31.9	358	17.98	7.1	80	5.2
2B-T2-3120-2	525	-17.93	30.4	160	18.75	7	37	5.1
2B-T2-3120-3	455	-17.06	9.9	45	17.13	2.9	13	4
2B-T2-3120-4	668	-17.7	24.9	167	18.56	6.1	41	4.7
2B-T2-3220-1	315	-16.92	13.8	44	17.8	4.2	13	3.9
2B-T2-3220-2	808	-18.22	23.5	190	18.1	5.4	44	5.1
2B-T2-3220-3	722	-17.65	20.7	150	17.83	5.3	38	4.6
2B-T2-3220-4	534	-16.54	13.8	74	17.53	4.4	23	3.7
2B-T2-3220-5	340	-16.26	17.4	59	17.99	5.3	18	3.8
2B-T1-3320-1	438	-18.33	14.9	65	17.28	3.5	16	4.9
2B-T1-3320-2	445	-18.35	12	53	16.7	2.9	13	4.8
2B-T1-3320-3	504	-18.49	13.8	69	16.48	3.2	16	5
2B-T1-3320-4	301	-17.8	8.9	27	13.61	2.5	8	4.1
2B-C2-3220-1	431	-16.92	15.1	65	18.01	4.3	19	4.1
2B-C2-3220-2	649	-18.44	14.6	95	17.54	3.2	21	5.3
2B-C2-3220-3	644	-18.74	20.4	132	18	4.4	28	5.4
2B-C2-3220-4	806	-18.31	24.8	200	17.9	5.6	45	5.2
2B-C2-3220-5	524	-17.6	15.9	84	17.85	4.2	22	4.5
2B-C2-3220-6	601	-18.6	18.9	114	17.97	4	24	5.5
2B-C2-3220-7	897	-18.21	23.7	213	17.85	5.3	48	5.2
1D-C1-3320-1	865	-17.75	24.6	213	17.99	5.8	51	4.9
1D-C1-3320-2	1067	-18.04	32.8	350	17.75	7.4	79	5.1
1C-C2-3120-1	768	-18.13	25.6	196	17.62	6.1	47	4.9
1C-C2-3120-2	1039	-18.23	31.6	328	17.61	7.1	74	5.2
1C-C2-3120-3	1045	-17.88	32.9	344	17.75	7.9	82	4.9
1C-C2-3120-4	1071	-18.02	30.7	329	18.02	7.1	76	5
1C-C2-3120-5	860	-18.12	38.7	333	17.79	8.7	75	5.2
1D-T2-3420-1	1152	-18.02	36.7	423	17.95	8.4	96	5.1
1D-T2-3420-2	1099	-17.95	33.6	370	17.71	7.6	84	5.1
1D-T2-3420-3	1324	-18.34	33.1	438	17.68	7.3	97	5.3
1D-T2-3420-4	1113	-18.46	33.3	370	17.7	7.4	82	5.3
1D-C2-3420-1	1220	-17.97	33.5	408	17.7	7.7	93	5.1
1D-C2-3420-1	898	-17.72	31.1	280	18.3	7.5	67	4.9
1C-T2-3620-1	345	-17.47	20.9	72	18.06	5.4	19	4.5
1C-T2-3620-2	387	-17.32	19.8	77	18.13	5.3	20	4.4
1D-C2-3620-1	527	-16.77	40.1	211	18.21	11.7	62	4
1D-C2-3120-1	1072	-17.92	35.6	381	18.01	8.3	89	5
1D-C2-3120-2	884	-18.01	41	362	17.85	9.6	84	5
1D-C2-3120-3	1102	-17.98	34.1	375	17.83	7.7	85	5.1
1C-T2-3420-1	966	-18.1	33	319	17.73	7.5	73	5.1
1C-T2-3520-1	1002	-17.81	23.4	235	17.94	5.6	57	4.8
1C-T2-3420-2	223	-17.23	13.9	31	16.16	4	9	4
1C-C1-3320-1	587	-17.19	23	135	18.11	6.2	36	4.3
1C-C1-3320-2	1041	-17.97	34.8	362	17.92	8	83	5.1
1C-C1-3320-3	757	-17.9	26.3	199	17.87	6.4	49	4.8
1C-C1-3320-4	270	-16.39	31.6	85	17.77	9.5	26	3.9
1C-C1-3320-5	432	-16.7	21.5	93	17.53	6.1	26	4.1
1C-C1-3320-6	263	-16.63	28.8	76	18.05	8.5	22	4
1C-C1-3220-1	792	-17.56	32	254	17.97	8.1	64	4.6
1C-C1-3220-2	1143	-17.93	35.7	408	17.9	8.1	93	5.1
1C-C1-3220-3	705	-18.23	33.4	235	17.24	7.8	55	5
1C-T2-3320-1	1083	-18	35.8	387	17.83	8	86	5.2
1C-T2-3320-3	878	-17.5	41.7	366	17.89	10.2	90	4.8
1C-T1-3520-1	363	-16.88	7.1	26	11.45	2.6	9	3.2
1C-C1-3420-1	1015	-18.2	35.4	359	17.66	7.7	79	5.3
1C-C1-3420-2	410	-18.13	28.8	118	16.67	6.3	26	5.3
2C-T2-3520-1	234	-17.06	10.6	25	11.86	3.4	8	3.6
2C-C1-3120-1	1096	-17.93	34	373	17.85	7.7	84	5.2
2C-C1-3120-2	1055	-17.84	34.2	360	17.72	7.8	83	5.1
2C-C1-3120-3	1026	-18.59	29.6	303	17.29	6.2	64	5.5
2C-T2-3120-1	603	-17.44	23.6	142	16.84	6.3	38	4.3
2C-T2-3120-2	430	-16.81	12.2	52	15.36	3.8	16	3.7
2C-T2-3120-3	644	-18.07	21.6	139	17.77	4.8	31	5.3
2C-T2-3120-4	521	-16.91	20.4	106	17.57	5.1	27	4.7
2C-T2-3120-5	703	-17.15	25.8	181	17.77	6.9	49	4.4
2C-T2-3120-6	624	-16.8	15.5	97	17.24	4.6	28	4
2C-T2-3120-7	1165	-18.23	34	396	17.86	7.4	87	5.3
2C-C1-3520-1	306	-16.67	10	31	15.69	3.4	10	3.5
2C-C1-3520-2	310	-16.71	13.3	41	17.22	4.2	13	3.7
2C-C1-3520-3	299	-15.63	6.6	20	13.07	2.5	8	3.1
2C-T1-3120-1	858	-18.47	34.4	295	17.94	7.5	65	5.3
2C-T1-3120-2	978	-18.19	31.5	308	17.98	7.2	71	5.1
2C-T1-3120-3	1095	-18.14	29.9	328	17.9	6.8	75	5.1
2C-C1-3220-1	632	-18.68	35.8	226	18.01	7.6	48	5.5
2C-C1-3220-2	997	-18.2	39.4	393	18.03	8.7	87	5.3
2C-C1-3220-3	835	-17.9	41.3	345	18	9.8	82	4.9
2C-C1-3220-4	1087	-18.29	39.1	425	18	8.6	93	5.3
2C-C1-3220-5	1050	-18.29	39	410	18.04	8.6	90	5.3
2C-C1-3220-6	436	-17.52	29.4	128	18.3	7.4	32	4.7
2C-C2-3120-1	1142	-18.14	29.7	340	18.04	6.8	78	5.1
2C-C2-3120-2	492	-17.5	15	74	16.5	4.1	20	4.3
2C-C2-3120-3	578	-18.45	21.9	126	18.04	4.6	27	5.5
2C-C2-3120-4	1104	-18.23	34	375	17.99	7.8	86	5.1
2C-C2-3120-5	1093	-17.84	29.6	324	18.05	7.3	80	4.7
2C-C2-3120-6	928	-18.02	35.1	326	18.07	8.3	77	4.9
2C-T1-3220-2	436	-17.5	11.4	49	17.16	3.2	14	4.2
2C-T1-3220-1	551	-18.25	30.3	167	18.24	6.8	37	5.2
2C-T1-3220-3	835	-18.06	35.8	299	18.17	8.4	70	5
2C-T1-3220-4	842	-17.93	26.1	220	18.06	6.3	53	4.8
2C-T1-3220-5	927	-17.61	27.1	251	18.17	7	65	4.5
2C-T1-3220-6	938	-18.06	27.6	259	18.16	6.5	61	5
2C-T1-3220-7	557	-17.07	15.4	86	17.99	4.4	24	4.1
2C-T1-3220-8	1171	-18.37	33.3	390	18.06	7.4	87	5.2
1D-C1-3120-1	1104	-18.17	36.9	408	17.76	8.4	92	5.2
1D-C2-3320-1	924	-18.29	26.2	242	17.98	5.6	52	5.4
1D-C2-3320-2	599	-17.34	24.4	146	18.04	6.2	37	4.6
1D-C2-3320-3	932	-18.54	29.1	271	17.62	6.2	58	5.5
1D-C1-3520-2	775	-17.91	36.7	284	18.32	8.7	67	4.9
1D-T2-3520-1	238	-16.79	37	88	18.56	10.8	26	4
1D-T2-3520-2	816	-17.7	43.3	354	17.96	10.6	87	4.8
2D-T2-3220-1	460	-17.99	34.2	157	18.49	7.9	36	5.1
1E-C1-3420-1	666	-17.16	30.1	200	18.38	8	54	4.4
1E-T1-3220-1	1014	-17.69	29.2	296	18.3	7.2	73	4.8
1E-C1-3420-2	903	-17.53	36.5	329	17.98	9.4	85	4.5
1E-T1-3220-2	1021	-17.67	33.3	340	18.09	8.2	84	4.7
1E-T1-3220-3	1017	-17.76	35.2	358	18.37	8.4	85	4.9
1E-T1-3220-4	795	-17.7	41	326	18.18	10	80	4.8
1E-T1-3220-5	1052	-17.76	29.2	307	18.32	7	74	4.8
1E-T1-3220-6	937	-17.89	35.3	331	18.19	8.2	77	5
1E-T1-3520-1	816	-16.83	41.4	337	18.31	11.7	95	4.1
1E-C1-3120-1	897	-17.85	29.3	263	18.18	7.1	64	4.8
1E-C1-3120-2	453	-18.89	31.5	143	18.38	6.7	30	5.5
1E-C1-3120-3	920	-18.22	41.8	385	17.95	9.5	87	5.1
1E-C2-3320-1	1112	-18.27	37.9	421	17.87	8.5	95	5.2
1E-C2-3320-2	884	-18.08	29.3	259	18.07	6.8	60	5
1E-C2-3320-3	292	-16.55	24.4	71	18.57	7.2	21	4
1E-T2-3620-1	976	-17.63	39.2	382	17.93	9.8	95	4.7
1E-C2-3120-1	1123	-18.07	41.7	468	18	9.6	107	5.1
1E-C2-3120-2	528	-17.72	38.7	204	18.46	9.2	49	4.9
1E-C2-3120-3	1145	-17.88	38.3	438	18.01	8.9	102	5
1E-C2-3120-4	1157	-17.94	35.9	415	17.95	8.6	99	4.9
1E-T2-3420-1	726	-17.88	34.2	248	18.38	7.9	57	5.1
1E-T2-3420-2	890	-18.03	38.2	340	17.95	8.8	79	5
1E-T2-3320-1	1179	-18.05	32.2	380	17.94	7.4	87	5.1
1E-T2-3320-2	990	-17.9	29.8	295	18.18	7.1	70	4.9
1E-T2-3320-3	1149	-17.98	31.5	362	18.01	7.3	84	5
1E-T2-3320-4	1078	-18.07	34.5	372	18.02	8	86	5
1E-T1-3320-1	1203	-18.02	30.3	365	18.12	7	84	5.1
1E-T1-3320-2	1026	-17.92	32.3	331	18.14	7.6	78	5
1E-T1-3320-3	1144	-18.25	31.7	363	17.83	7.2	82	5.1
1E-T1-3320-4	709	-17.6	21.4	152	17.74	5.3	37	4.7
1E-C1-3320-1	973	-17.97	28.4	277	17.77	6.8	66	4.9
1E-C1-3320-2	636	-17.91	24.3	155	17.79	5.7	36	5
2F-C1-3220-1	1242	-18.85	35.4	440	16.84	7.6	94	5.5
2F-C1-3220-2	1211	-17.78	33.7	408	17.92	8	96	4.9
2F-C1-3220-3	1005	-17.62	37.9	381	17.94	9.6	97	4.6
2F-C1-3220-4	1004	-17.56	32.6	328	18.03	8.3	83	4.6
2F-C1-3220-5	985	-17.63	37.1	365	17.79	9.2	90	4.7
2F-C1-3220-6	1026	-17.75	39.7	408	17.74	9.8	100	4.7
2F-C1-3220-7	1123	-17.76	35.3	396	17.81	8.5	95	4.9
2F-C1-3220-8	579	-17.63	19.6	113	17.44	4.8	28	4.7
2F-C1-3220-9	911	-17.43	31.3	285	18.17	8.3	76	4.4
2F-T2-3220-1	844	-17.66	42.4	358	17.84	10.7	90	4.6
2F-T2-3220-2	734	-17.4	38.7	284	18.07	10.4	76	4.4
2F-T2-3220-3	997	-17.78	41	409	17.93	10.1	101	4.7
2F-T2-3220-5	637	-17.73	46.3	295	18.03	11.7	74	4.6
2E-T2-3220-1	908	-17.86	44.2	402	17.94	10.7	97	4.8
2E-T2-3220-2	1053	-18.05	37.2	391	18.05	8.6	90	5.1
2E-T1-3520-1	380	-18.57	19.5	74	17.41	4.5	17	5
2E-T1-3520-2	354	-17.86	16.4	58	18.08	4.3	15	4.5
2E-C1-3520-1	332	-17.52	11.4	38	16.15	3.3	11	4.1
2E-C1-3520-2	490	-18.18	11.4	56	16.62	2.9	14	4.6
2E-C1-3520-3	438	-19.28	20.5	90	17.17	4.2	19	5.7
2E-C1-3520-4	443	-17.04	13.6	60	18.18	3.9	17	4
2E-C1-3520-5	362	-17.62	9.6	35	14.75	2.8	10	4
2E-C1-3520-6	254	-16.56	7.3	19	10.4	2.7	7	3.2
2E-C1-3520-7	1086	-17.67	36	391	18.11	9.2	100	4.6
2E-C2-3520-1	228	-17.31	20.9	48	17.1	5.9	13	4.1
2E-T2-3120-1	640	-18.33	23.1	148	17.26	5.5	35	4.9
2E-T2-3120-2	1236	-18.3	31.3	387	17.8	7.1	88	5.2
2E-T2-3120-3	825	-17.79	21.7	179	18.36	5.2	43	4.9
2E-T2-3120-4	1236	-18.11	31.1	384	18.02	7.2	88	5.1
2E-T2-3120-5	1327	-18.08	32.2	427	17.73	7.5	99	5
2E-T1-3520-1	398	-17.44	5.5	22	9.34	1.7	7	3.9
2F-C2-3120-1	515	-19.46	28.3	146	17.56	5.3	27	6.2
2F-C2-3120-2	594	-19.03	29.7	176	17.47	6	35	5.8
2F-C2-3120-3	583	-19.39	28	163	17.36	5.3	31	6.2
2F-C2-3120-4	484	-19.6	26.5	128	16.75	4.9	24	6.3
2F-C2-3120-5	330	-20.38	25.7	85	14.81	4	13	7.4
2F-C1-3120-1	651	-17.7	28.8	187	17.68	7.4	48	4.6
2F-C1-3120-2	1052	-18.06	36.5	383	17.81	8.5	90	5
2F-C1-3120-3	1148	-18.15	34	390	17.66	7.4	85	5.4
2F-C2-3220-1	416	-19.37	7.6	31	9.33	1.9	8	4.7
2F-C2-3220-2	832	-17.63	28.7	238	5.43	16.6	138	2
2F-C2-3220-3	634	-19.63	19.7	125	17.85	7.8	50	2.9
2F-C2-3220-4	935	-17.4	29.9	280	9.7	2.7	25	13.1
2F-C1-3520-1	238	-15.54	5.8	14	17.26	2.2	5	3.1
2F-C2-3520-1	640	-20.3	13	83	17.79	8.1	52	1.9
1C-T2-3220-4	1147	-18.13	37.6	431	17.89	8	92	5.5
1C-T2-3220-5	1264	-18.09	34.2	432	17.94	7.3	92	5.5
1C-T2-3220-6	577	-16.69	24.8	143	18.58	6.4	37	4.5
1C-T2-3220-7	1173	-18.13	37.9	444	17.84	8.2	97	5.4
1C-T2-3220-8	1194	-17.93	34.7	414	17.94	7.7	91	5.3
1C-T2-3220-9	1085	-17.84	36.9	400	18.17	8.2	88	5.3
2E-T1-3120-1	1204	-17.79	31.7	382	17.97	7.3	88	5.1
2E-T1-3120-2	611	-17.68	25.4	155	17.92	5.9	36	5
2E-T1-3120-3	1202	-17.87	33.2	399	18.01	7.6	91	5.1
2E-T1-3120-4	408	-17.67	14.3	58	16.56	3.6	15	4.7
2E-T1-3120-6	179	-18.32	20.1	36	17.66	4.8	9	4.9
2F-T1-3220-1	577	-18.36	26	150	17.86	5.1	30	5.9
2F-T1-3220-3	1120	-18.08	35.7	400	17.88	8	89	5.2
2F-T1-3220-4	953	-18.22	42.6	406	17.84	9.3	88	5.4
2F-T1-3220-5	957	-17.8	34.1	326	17.97	8.2	78	4.9
2F-T1-3220-6	958	-17.88	37.7	361	18.04	8.7	84	5
1A-T2-3220-1	1038	-18.28	38	395	17.98	8.2	85	5.4
1A-T2-3220-2	967	-17.98	31.1	301	17.89	7.1	69	5.1
1A-T2-3220-3	880	-18.33	43.5	382	17.89	9.2	81	5.5
1A-T2-3220-4	1085	-17.91	28.4	308	18.2	6.5	70	5.1
1A-T2-3220-5	883	-17.86	33.2	293	17.95	7.8	69	5
1A-T2-3220-6	969	-17.84	35.1	341	17.98	8.2	80	5
2F-T1-3120-1	1184	-18.17	36.8	436	18.03	8.2	97	5.2
2F-T1-3120-2	1002	-17.89	35.4	354	18.08	8.1	81	5.1
2F-T1-3120-3	1120	-17.91	31.8	356	17.94	7.4	83	5
2F-T1-3120-4	1083	-18.16	36.3	394	17.94	8.1	87	5.3
2F-T1-3120-5	1095	-18.1	39.6	433	18.01	8.8	97	5.2
2F-T1-3120-6	1078	-18.01	38.1	411	18.02	8.7	93	5.1
2F-T2-3120-1	1180	-18.24	42.6	503	17.41	9	106	5.5
2F-T2-3120-2	1165	-18.02	36.8	429	17.98	8.4	98	5.1
2F-T2-3120-3	363	-18.33	52.5	191	17.11	7.8	28	7.9
2F-T2-3120-4	929	-18.21	39.2	364	18.03	8.6	80	5.3
2F-T2-3120-5	947	-17.86	41.7	395	17.96	9.9	94	4.9
2F-T2-3120-6	1180	-17.98	35.7	421	18.07	8.1	95	5.1
2E-T1-3220-1	1101	-18.06	39.1	430	17.93	8.8	97	5.2
2E-T1-3220-2	826	-17.96	43.7	361	18.21	9.9	82	5.1
2E-T1-3220-3	1069	-18.12	38.3	409	18.07	8.5	91	5.2
2E-T1-3220-4	1098	-18.15	39.2	431	17.9	8.7	96	5.3
2E-T1-3220-5	981	-17.9	37.5	368	17.99	8.7	85	5
2E-T1-3220-6	730	-17.56	36.1	263	18.03	8.9	65	4.7
1A-C2-3220-1	1130	-18.25	35	396	17.98	7.6	86	5.3
1A-C2-3220-2	869	-17.29	25.4	221	18.38	6.4	55	4.7
1A-C2-3220-3	1029	-18.11	33.3	343	17.99	7.4	76	5.3
1A-C2-3220-4	994	-18.09	34.4	341	18.04	7.7	76	5.2
1A-C2-3220-5	790	-17.93	40.7	322	18.26	9.2	72	5.2
1A-C2-3220-6	990	-18.02	36.2	359	18.2	8.1	80	5.2
1B-C2-3220-1	931	-17.96	36.7	341	18.41	8.2	76	5.2
1B-C2-3220-2	1186	-18.23	34	403	18.16	7.4	88	5.4
1B-C2-3220-3	873	-17.88	38	332	18.35	8.5	74	5.2
1B-C2-3220-4	1088	-18.15	33.8	368	18.19	7.5	82	5.3
1B-C2-3220-5	1003	-18.05	31.4	315	18.04	7	70	5.2
1B-C2-3220-6	1048	-18.27	35.1	368	17.98	7.6	80	5.4
2E-C1-3220-1	999	-18.06	38.7	386	18.01	8.7	87	5.2
2E-C1-3220-2	1038	-17.96	36.6	380	18.22	8.4	87	5.1
2E-C1-3220-3	956	-18.03	41.3	395	18.03	9.3	89	5.2
2E-C1-3220-5	1013	-17.98	37	375	18.16	8.5	86	5.1
2E-C1-3220-6	1112	-18.25	41.4	461	17.95	9.2	102	5.3
1D-T1-3220-1	932	-16.83	33.7	314	18.23	9.4	88	4.2
1D-T1-3220-2	909	-18.02	37.8	344	18.21	8.5	77	5.2
1D-T1-3220-3	854	-18.09	42.3	361	18	9.6	82	5.2
1D-T1-3220-4	510	-17.2	37	189	18.49	9.1	47	4.7
1D-T1-3220-5	1018	-18.13	39.7	404	18.09	8.9	91	5.2
1D-T1-3220-6	667	-17.18	34.1	227	18.57	8.3	55	4.8
1F-T2-3220-2	459	-17.76	16.4	75	17.73	4.1	19	4.7
1F-T2-3220-1	984	-18.32	33.6	331	18.08	7.2	71	5.4
1F-T2-3220-3	512	-18.28	30.8	158	18.17	6.5	33	5.5
1F-T2-3220-4	746	-18.68	21.7	162	17.9	4.2	31	6
1F-T2-3220-5	651	-18.67	28.2	183	18.04	5.6	36	5.9
1F-T2-3220-6	776	-18.2	23.9	186	18.1	5.2	40	5.4
1A-T2-3320-1	849	-18.26	43.5	369	17.83	9.5	81	5.3
1A-T2-3320-3	1245	-18.32	35.3	440	17.93	7.5	94	5.5
1A-T2-3320-2	996	-18.27	41.7	416	17.75	8.9	89	5.5
1A-T2-3320-4	804	-17.92	36.9	297	17.95	8.6	69	5
1A-T2-3320-5	970	-18.27	35.9	348	17.92	7.8	76	5.3
1A-T2-3320-6	1052	-18.07	34	357	17.96	7.5	79	5.3
2E-C1-3120-1	1095	-18.22	40.2	440	17.88	8.9	97	5.3
2E-C1-3120-2	1057	-18.07	40.1	424	17.91	9	95	5.2
2E-C1-3120-3	823	-17.97	34.8	286	18	8.3	68	4.9
2E-C1-3120-4	981	-18.03	39.9	391	18.05	9	89	5.2
2E-C1-3120-5	1081	-18.03	36.5	394	17.94	8.3	90	5.1
2E-C1-3120-6	1035	-17.92	38.4	398	18.11	8.9	92	5.1
1D-T2-3320-1	974	-17.91	31.7	309	18.24	7.3	71	5.1
1D-T2-3320-2	629	-17.54	31.6	199	18.27	7.8	49	4.8
1D-T2-3320-3	926	-17.55	33.7	312	18.13	8.5	79	4.6
1D-T2-3320-4	794	-17.51	28.3	225	18.2	7.2	57	4.6
1D-T2-3320-5	465	-17.95	33.1	154	18.06	7.4	34	5.2
1D-T2-3320-6	533	-18.31	34.1	182	18.05	7.2	38	5.5
1E-C2-3220-1	1036	-17.79	33.8	350	18.05	8.2	85	4.8
1E-C2-3220-2	894	-18.2	37.8	338	18.12	8.6	77	5.1
1E-C2-3220-3	1015	-18.13	37.1	376	18.12	8.4	85	5.2
1E-C2-3220-4	1041	-17.81	35.8	373	18.08	8.6	90	4.8
1E-C2-3220-5	755	-17.64	37.2	281	17.72	9.5	71	4.6
1E-C2-3220-6	825	-17.54	24.2	200	18.36	6.3	52	4.5
1D-C1-3220-1	1248	-18.15	35.4	442	17.85	8	100	5.2
1D-C1-3220-2	1018	-17.93	40.1	408	18	9.3	95	5
1D-C1-3220-3	783	-17.61	39.2	307	18.36	9.5	74	4.8
1D-C1-3220-4	944	-18.07	39.1	369	18.16	8.8	83	5.2
1D-C1-3220-5	1028	-17.89	37.5	386	18.43	8.8	90	5
1D-C1-3220-6	864	-17.53	31.7	274	18.24	8	69	4.6
2C-C2-3220-1	1055	-18.2	39.1	412	17.99	8.8	93	5.2
2C-C2-3220-2	550	-18.35	28.1	154	17.98	6	33	5.5
2C-C2-3220-3	380	-16.64	22.6	86	18.08	6.5	25	4.1
2C-C2-3220-4	974	-18.15	38.3	373	18.03	8.8	86	5.1
2C-C2-3220-5	452	-18.32	23.6	107	18.05	5	23	5.5
2C-C2-3220-6	264	-16.87	35	92	18.3	9	24	4.5
1C-C2-3220-1	934	-17.95	36.5	341	18.11	8.9	83	4.8
1C-C2-3220-2	1012	-17.64	32.3	326	18.22	7.9	80	4.8
1C-C2-3220-3	703	-17.61	28.6	201	18.2	7.1	50	4.7
1C-C2-3220-4	828	-17.49	30.7	255	18.2	7.8	64	4.6
1C-C2-3220-5	1047	-18.21	35.3	369	18.2	8	84	5.1
1C-C2-3220-6	590	-16.98	26.3	155	18.66	7.1	42	4.3
1D-T2-3220-1	799	-16.76	28.3	226	18.35	8	64	4.2
1D-T2-3220-2	1080	-17.61	33.3	359	18.04	8.3	90	4.7
1D-T2-3220-3	1122	-17.79	32.8	368	18.06	7.9	89	4.8
1D-T2-3220-4	896	-17.2	31.2	279	18.12	8.5	76	4.3
1D-T2-3220-5	739	-17.57	27.1	200	18.15	6.8	50	4.7
1D-T2-3220-6	957	-16.97	29.4	281	18.31	8.2	78	4.2
2D-C2-3120-1	728	-17.2	25.5	186	18.06	6.6	48	4.5
2D-C2-3120-2	1194	-18.5	33	394	17.74	7.2	87	5.3
2D-C2-3120-3	702	-18.23	38.9	273	17.85	8.8	62	5.2
2D-C2-3120-4	856	-18.37	33.8	289	17.86	7.3	63	5.4
2D-C2-3120-5	1058	-18.29	42	444	17.83	9.3	99	5.2
2D-C2-3120-6	1224	-18.18	32.3	396	17.93	7.4	90	5.1
1D-C2-3220-1	952	-18.32	36.2	345	18.2	8.3	79	5.1
1D-C2-3220-2	953	-17.79	43.8	418	18.13	10.4	100	4.9
1D-C2-3220-3	1067	-17.62	35.4	377	18.2	8.8	94	4.7
1D-C2-3220-4	966	-17.46	40.9	396	18.09	10.3	100	4.6
1D-C2-3220-5	812	-17.66	41	333	18.15	10	81	4.8
1D-C2-3220-6	1017	-17.54	38.5	391	18.14	9.8	100	4.6
1E-C2-3220-1	1020	-18.28	34.8	355	18.19	7.8	79	5.2
1E-C2-3220-2	1045	-18.22	36.4	381	18.11	8.1	85	5.2
1E-C2-3220-3	996	-18.05	37.3	372	18.07	8.6	85	5.1
1E-C2-3220-4	898	-17.89	34.2	307	18.2	7.9	71	5
1E-C2-3220-5	946	-18.04	35.3	334	18.25	7.8	74	5.3
1E-C2-3220-6	627	-18.74	30.5	191	18.18	5.7	36	6.2
1C-T1-3220-1	1109	-17.97	37	410	17.97	8.3	93	5.2
1C-T1-3220-2	1195	-18.03	34.3	409	17.87	7.9	95	5.1
1C-T1-3220-3	1114	-17.99	35.6	397	18.11	8	89	5.2
1C-T1-3220-4	813	-17.67	35.7	291	18.17	8.7	71	4.8
1C-T1-3220-5	769	-18.09	36	277	18.04	7.8	60	5.4
1C-T1-3220-6	1044	-17.82	37.1	387	17.89	8.5	89	5.1
1A-T1-3220-1	1007	-18.01	33.3	335	17.99	7.7	78	5
1A-T1-3220-2	1101	-18.16	35.9	396	17.81	8	88	5.2
1A-T1-3220-3	945	-18.06	37.5	354	17.83	8.5	80	5.2
1A-T1-3220-4	1283	-18.36	36.4	467	17.79	7.8	100	5.4
1A-T1-3220-5	890	-17.64	32.1	286	17.97	7.9	70	4.8
1A-T1-3220-6	511	-18.79	32.4	165	17.47	6.2	32	6.1
2C-C2-3220-7	1294	-18.39	35.7	461	17.72	7.8	101	5.3
2C-C2-3220-8	1170	-18.3	35.4	414	17.84	7.8	92	5.3
2C-C2-3220-9	1230	-18.29	34.7	427	17.88	7.6	94	5.3
1E-T2-3220-1	979	-17.12	32.5	318	18.22	8.5	83	4.5
1E-T2-3220-2	910	-18.36	35.3	321	17.83	7.4	67	5.6
1E-T2-3220-3	1040	-17.25	36.9	384	17.96	9.5	99	4.5
1E-T2-3220-4	437	-18.52	30.9	135	18	6.3	28	5.7
1E-T2-3220-5	565	-17.75	31.8	179	18.15	7.5	42	5
1E-T2-3220-6	568	-18.67	31.2	177	17.98	6	34	6.1
1E-T2-3220-7	997	-17.57	36.7	366	17.94	9.2	91	4.7
1E-T2-3220-8	1034	-17.09	35.9	372	18.15	9.5	99	4.4
1E-T2-3220-9	830	-18.55	39.8	331	18.03	8.4	70	5.5
2B-T1-3120-1	1097	-18.17	38	417	17.9	8.5	94	5.2
2B-T1-3120-2	1120	-18.05	34.6	387	17.94	7.7	86	5.2
2B-T1-3120-3	1018	-17.95	36.5	372	18.07	8.4	86	5.1
2B-T1-3120-4	1045	-18.11	35	366	18.13	7.9	83	5.2
2B-T1-3120-5	1131	-18.18	34.4	389	17.79	7.6	86	5.3
2B-T1-3120-6	1079	-17.98	37.1	400	17.91	8.5	91	5.1
1D-T1-3320-1	1061	-17.27	30.5	323	17.93	8	84	4.5
1D-T1-3320-2	1310	-17.78	28	367	18.11	6.6	87	4.9
1D-T1-3320-3	1043	-17.39	31.6	330	18.14	8.1	84	4.6
1D-T1-3320-4	1134	-17.31	34.1	386	18.06	8.7	99	4.6
1D-T1-3320-5	900	-17.97	29.9	269	18.08	6.9	62	5
1D-T1-3320-6	1051	-17.08	32.5	341	18.17	8.7	92	4.3
2D-C2-3220-1	954	-16.85	35.8	342	18.26	9.8	94	4.3
2D-C2-3220-2	546	-17.91	35.7	195	18.22	8.4	46	5
2D-C2-3220-5	396	-15.66	32.4	128	18.41	10.3	41	3.7
2D-C2-3220-6	522	-17.42	28.3	148	18.25	7.1	37	4.6

## Sheet: yolk area
treatment	tank	bag	date	n	Yolk.Area
2050	2C	T2	2020-03-02	1	0.98725
2050	2C	T2	2020-03-02	2	1.552
2050	2C	T2	2020-03-02	3	1.08838
2050	2C	T2	2020-03-02	4	1.24887
2050	2C	T2	2020-03-02	5	1.329
2050	2C	T2	2020-03-02	6	1.30825
2050	2C	T2	2020-03-02	7	1.552
2050	2C	T2	2020-03-02	8	1.61138
2050	2C	T2	2020-03-02	9	1.26963
2050	2C	T2	2020-03-02	10	1.20713
2050	2C	T2	2020-03-02	11	1.08525
2020	1F	T2	2020-03-02	7	0.859833
2020	1F	T2	2020-03-02	8	1.09478
2020	1F	T2	2020-03-02	9	1.1058
2020	1F	T2	2020-03-02	10	0.95655
2050	2E	T1	2020-03-01	7	1.20305
2050	2E	T1	2020-03-01	8	1.7841
2050	2E	T1	2020-03-01	9	1.2837
2050	2E	T1	2020-03-01	10	1.39495
2050	2E	T1	2020-03-01	11	1.7841
2020	1D	T2	2020-03-02	7	NA
2020	1D	T2	2020-03-02	8	1.52607
2020	1D	T2	2020-03-02	9	NA
2020	1D	T2	2020-03-02	10	1.46507
2020	1D	T2	2020-03-02	11	NA
2020	1D	T2	2020-03-02	12	NA
2020	1A	T1	2020-03-02	7	1.7355
2020	1A	T1	2020-03-02	8	1.64911
2020	1A	T1	2020-03-02	9	1.49381
2020	1A	T1	2020-03-02	10	1.64633
2020	1A	T1	2020-03-02	11	1.72297
2020	1A	T1	2020-03-02	12	1.65406
2020	1A	T1	2020-03-02	13	1.57772
2020	1A	T1	2020-03-02	14	1.62642
2020	1A	T1	2020-03-02	15	1.73303
2020	1C	T1	2020-03-02	7	1.67628
2020	1C	T1	2020-03-02	8	1.87831
2020	1C	T1	2020-03-02	9	1.72809
2020	1C	T1	2020-03-02	10	1.53645
2020	1C	T1	2020-03-02	11	1.73826
2020	1C	T1	2020-03-02	12	1.33753
2020	1C	T1	2020-03-02	13	1.73529
2020	1C	T1	2020-03-02	14	1.41342
2020	1C	T1	2020-03-02	15	1.51192
2050	2B	T1	2020-03-01	7	1.72611
2050	2B	T1	2020-03-01	8	1.71697
2050	2B	T1	2020-03-01	9	1.73461
2050	2B	T1	2020-03-01	10	1.79374
2050	2B	T1	2020-03-01	11	1.75873
2050	2B	T1	2020-03-01	12	1.66229
2050	2B	T1	2020-03-01	13	1.7381
2050	2B	T1	2020-03-01	14	1.71128
2050	2B	T1	2020-03-01	15	1.7272
2050	2F	T1	2020-03-02	7	1.67413
2050	2F	T1	2020-03-02	8	1.65933
2050	2F	T1	2020-03-02	9	1.5864
2050	2F	T1	2020-03-02	10	1.65933
2050	2F	T1	2020-03-02	11	1.61547
2050	2F	T1	2020-03-02	12	1.63027
2050	2F	T1	2020-03-02	13	1.65933
2050	2F	T1	2020-03-02	14	1.63027
2050	2F	T1	2020-03-02	15	1.67413
2020	1A	T2	2020-03-03	7	1.84098
2020	1A	T2	2020-03-03	8	1.88284
2020	1A	T2	2020-03-03	9	1.81553
2020	1A	T2	2020-03-03	10	1.86866
2020	1A	T2	2020-03-03	11	1.69266
2020	1A	T2	2020-03-03	12	1.82703
2020	1A	T2	2020-03-03	13	1.84177
2020	1A	T2	2020-03-03	14	1.74723
2020	1A	T2	2020-03-03	15	1.52267
2020	1A	T2	2020-03-03	16	1.68641
2020	1A	T2	2020-03-03	17	2.01614
2020	1D	T2	2020-03-03	7	1.11263
2020	1D	T2	2020-03-03	8	0.801733
2020	1D	T2	2020-03-03	9	1.41037
2020	1D	T2	2020-03-03	10	0.997733
2020	1D	T2	2020-03-03	11	1.26692
2020	1D	T2	2020-03-03	12	1.41744
2020	1D	T2	2020-03-03	13	1.11132
2020	1D	T2	2020-03-03	14	1.47566
2020	1D	T2	2020-03-03	15	0.993922
2020	1D	T2	2020-03-03	16	1.31854
2020	1D	T2	2020-03-03	17	1.25329
2020	1D	T1	2020-03-03	7	1.52187
2020	1D	T1	2020-03-03	8	1.50983
2020	1D	T1	2020-03-03	9	1.51913
2020	1D	T1	2020-03-03	10	1.50923
2020	1D	T1	2020-03-03	11	1.45337
2020	1D	T1	2020-03-03	12	1.50233
2020	1D	T1	2020-03-03	13	1.5557
2020	1D	T1	2020-03-03	14	1.55773
2020	1D	T1	2020-03-03	15	1.59573
2020	1D	T1	2020-03-03	16	1.5625
2020	1D	T1	2020-03-03	17	1.5513
2020	1D	T1	2020-03-03	18	1.49137
2020	1E	T2	2020-03-02	7	1.52596
2020	1E	T2	2020-03-02	8	NA
2020	1E	T2	2020-03-02	9	NA
2020	1E	T2	2020-03-02	10	1.6922
2020	1E	T2	2020-03-02	11	NA
2020	1E	T2	2020-03-02	12	1.29411
2020	1E	T2	2020-03-02	13	NA
2020	1E	T2	2020-03-02	14	1.20918
2020	1E	T2	2020-03-02	15	1.29513
2020	1E	T2	2020-03-02	16	NA
2020	1E	T2	2020-03-02	17	NA
2020	1E	T2	2020-03-02	18	1.68324
2050	2C	C2	2020-03-02	7	2.05386
2050	2C	C2	2020-03-02	8	1.76343
2050	2C	C2	2020-03-02	9	1.47139
2050	2C	C2	2020-03-02	10	1.7505
2050	2C	C2	2020-03-02	11	0.937036
2050	2C	C2	2020-03-02	12	1.06921
2050	2C	C2	2020-03-02	13	1.34679
2050	2C	C2	2020-03-02	14	1.67986
2050	2C	C2	2020-03-02	15	1.43739
2050	2C	C2	2020-03-02	16	1.63496
2050	2C	C2	2020-03-02	17	1.67379
2050	2C	C2	2020-03-02	18	1.38904
2050	2E	C1	2020-03-01	7	1.65429
2050	2E	C1	2020-03-01	8	1.50882
2050	2E	C1	2020-03-01	9	1.72433
2050	2E	C1	2020-03-01	10	1.58298
2050	2E	C1	2020-03-01	11	1.58298
2050	2E	C1	2020-03-01	12	1.59233
2050	2E	C1	2020-03-01	13	1.61694
2050	2E	C1	2020-03-01	14	1.46637
2050	2E	C1	2020-03-01	15	1.51858
2050	2E	C1	2020-03-01	16	1.59837
2050	2E	C1	2020-03-01	17	1.45662
2050	2E	C1	2020-03-01	18	1.82269
2050	2E	C1	2020-03-01	19	1.46902
2020	1C	C2	2020-03-02	7	1.934
2020	1C	C2	2020-03-02	8	1.24567
2020	1C	C2	2020-03-02	9	1.00825
2020	1C	C2	2020-03-02	10	1.934
2020	1C	C2	2020-03-02	11	1.47113
2020	1C	C2	2020-03-02	12	1.02021
2020	1C	C2	2020-03-02	13	1.64358
2020	1C	C2	2020-03-02	14	1.08517
2020	1C	C2	2020-03-02	15	1.02021
2020	1C	C2	2020-03-02	16	1.18071
2020	1C	C2	2020-03-02	17	1.47113
2020	1C	C2	2020-03-02	18	1.29867
2020	1C	C2	2020-03-02	19	1.07321
2020	1C	C2	2020-03-02	20	1.29867
2050	2D	C2	2020-03-02	7	0.570222
2050	2D	C2	2020-03-02	8	0.500111
2050	2D	C2	2020-03-02	9	1.61044
2050	2D	C2	2020-03-02	10	1.09033
2050	2D	C2	2020-03-02	11	1.68056
2050	2D	C2	2020-03-02	12	1.61044
2050	2D	C2	2020-03-02	13	1.09033
2050	2D	C2	2020-03-02	14	1.09033
2050	2D	C2	2020-03-02	15	1.16044
2050	2D	C2	2020-03-02	16	1.09033
2050	2D	C2	2020-03-02	17	1.09033
2050	2D	C2	2020-03-02	18	0.500111
2050	2D	C2	2020-03-02	19	1.61044
2050	2D	C2	2020-03-02	20	0.570222
2020	1A	T2	2020-03-02	7	1.71633
2020	1A	T2	2020-03-02	8	1.75008
2020	1A	T2	2020-03-02	9	1.64586
2020	1A	T2	2020-03-02	10	1.65426
2020	1A	T2	2020-03-02	11	1.67495
2020	1A	T2	2020-03-02	12	1.64358
2020	1A	T2	2020-03-02	13	1.75793
2020	1A	T2	2020-03-02	14	1.62505
2020	1A	T2	2020-03-02	15	1.84353
2020	1A	T2	2020-03-02	16	1.86852
2020	1A	T2	2020-03-02	17	1.7394
2020	1A	T2	2020-03-02	18	1.79544
2020	1A	T2	2020-03-02	19	1.83478
2020	1A	T2	2020-03-02	20	1.61654
2020	1A	T2	2020-03-02	21	1.93707
2020	1A	T2	2020-03-02	22	1.74554
2020	1A	T2	2020-03-02	23	1.56857
2050	2D	C2	2020-03-01	7	1.8262
2050	2D	C2	2020-03-01	8	1.6954
2050	2D	C2	2020-03-01	9	1.94893
2050	2D	C2	2020-03-01	10	2.1322
2050	2D	C2	2020-03-01	11	1.8124
2050	2D	C2	2020-03-01	12	1.39513
2050	2D	C2	2020-03-01	13	1.8124
2050	2D	C2	2020-03-01	14	1.96233
2050	2D	C2	2020-03-01	15	1.7538
2050	2D	C2	2020-03-01	16	1.7538
2050	2D	C2	2020-03-01	17	2.06
2050	2D	C2	2020-03-01	18	2.05447
2050	2D	C2	2020-03-01	19	1.5648
2050	2D	C2	2020-03-01	20	1.64293
2050	2D	C2	2020-03-01	21	1.74827
2050	2D	C2	2020-03-01	22	1.71493
2050	2D	C2	2020-03-01	23	1.33673
2050	2D	C2	2020-03-01	24	1.92367
2050	2D	C2	2020-03-01	25	1.8846
2020	1D	T1	2020-03-02	7	NA
2020	1D	T1	2020-03-02	8	NA
2020	1D	T1	2020-03-02	9	NA
2020	1D	T1	2020-03-02	10	1.20883
2020	1D	T1	2020-03-02	11	NA
2020	1D	T1	2020-03-02	12	NA
2020	1D	T1	2020-03-02	13	NA
2020	1D	T1	2020-03-02	14	NA
2020	1D	T1	2020-03-02	15	NA
2020	1D	T1	2020-03-02	16	NA
2020	1D	T1	2020-03-02	17	NA
2020	1D	T1	2020-03-02	18	1.40943
2020	1D	T1	2020-03-02	19	NA
2020	1D	T1	2020-03-02	20	1.20567
2020	1D	T1	2020-03-02	21	NA
2020	1D	T1	2020-03-02	22	NA
2020	1D	T1	2020-03-02	23	NA
2020	1D	T1	2020-03-02	24	NA
2020	1D	T1	2020-03-02	25	NA
2020	1D	T1	2020-03-02	26	NA
2050	2F	T1	2020-03-01	7	1.78603
2050	2F	T1	2020-03-01	8	1.6813
2050	2F	T1	2020-03-01	9	2.02483
2050	2F	T1	2020-03-01	10	1.7953
2050	2F	T1	2020-03-01	11	1.52653
2050	2F	T1	2020-03-01	12	1.65863
2050	2F	T1	2020-03-01	13	1.8091
2050	2F	T1	2020-03-01	14	1.88647
2050	2F	T1	2020-03-01	15	1.8486
2050	2F	T1	2020-03-01	16	1.76963
2050	2F	T1	2020-03-01	17	1.5903
2050	2F	T1	2020-03-01	18	1.9639
2050	2F	T1	2020-03-01	19	1.68233
2050	2F	T1	2020-03-01	20	1.79487
2050	2F	T1	2020-03-01	21	1.57477
2050	2F	T1	2020-03-01	22	1.69873
2050	2F	T1	2020-03-01	23	1.62413
2050	2F	T1	2020-03-01	24	1.51227
2050	2F	T1	2020-03-01	25	1.63623
2050	2F	T1	2020-03-01	26	1.75023
2050	2F	T1	2020-03-01	27	1.64053
2050	2F	T1	2020-03-01	28	1.54953
2050	2E	C1	2020-03-02	7	1.6238
2050	2E	C1	2020-03-02	8	1.55687
2050	2E	C1	2020-03-02	9	1.438
2050	2E	C1	2020-03-02	10	1.51473
2050	2E	C1	2020-03-02	11	1.6567
2050	2E	C1	2020-03-02	12	1.6499
2050	2E	C1	2020-03-02	13	1.58593
2050	2E	C1	2020-03-02	14	1.60907
2050	2E	C1	2020-03-02	15	1.423
2050	2E	C1	2020-03-02	16	1.46653
2050	2E	C1	2020-03-02	17	1.77173
2050	2E	C1	2020-03-02	18	1.67273
2050	2E	C1	2020-03-02	19	1.5014
2050	2E	C1	2020-03-02	20	1.44313
2050	2E	C1	2020-03-02	21	1.59573
2050	2E	C1	2020-03-02	22	1.5852
2050	2E	C1	2020-03-02	23	1.5645
2050	2E	C1	2020-03-02	24	1.60803
2050	2E	C1	2020-03-02	25	1.54707
2050	2E	C1	2020-03-02	26	1.54027
2050	2E	C1	2020-03-02	27	1.81387
2050	2E	C1	2020-03-02	28	1.41433
2050	2E	C1	2020-03-02	29	1.54353
2020	1D	C1	2020-03-02	7	1.67713
2020	1D	C1	2020-03-02	8	1.60997
2020	1D	C1	2020-03-02	9	1.74213
2020	1D	C1	2020-03-02	10	1.70207
2020	1D	C1	2020-03-02	11	1.71043
2020	1D	C1	2020-03-02	12	1.55557
2020	1D	C1	2020-03-02	13	1.6221
2020	1D	C1	2020-03-02	14	1.51863
2020	1D	C1	2020-03-02	15	1.43333
2020	1D	C1	2020-03-02	16	1.45147
2020	1D	C1	2020-03-02	17	1.56767
2020	1D	C1	2020-03-02	18	1.5655
2020	1D	C1	2020-03-02	19	1.5549
2020	1D	C1	2020-03-02	20	1.68393
2020	1D	C1	2020-03-02	21	1.60857
2020	1D	C1	2020-03-02	22	1.49373
2020	1D	C1	2020-03-02	23	1.7511
2020	1D	C1	2020-03-02	24	1.60993
2020	1D	C1	2020-03-02	25	1.46883
2020	1D	C1	2020-03-02	26	1.5382
2020	1D	C1	2020-03-02	27	1.7617
2020	1D	C1	2020-03-02	28	1.68393
2020	1D	C1	2020-03-02	29	1.56693
2020	1D	C1	2020-03-02	30	1.6273
2020	1D	C1	2020-03-02	31	1.5073
2050	2F	T2	2020-03-01	7	1.6669
2050	2F	T2	2020-03-01	8	1.51117
2050	2F	T2	2020-03-01	9	1.6043
2050	2F	T2	2020-03-01	10	1.5297
2050	2F	T2	2020-03-01	11	1.53577
2050	2F	T2	2020-03-01	12	1.67237
2050	2F	T2	2020-03-01	13	1.83853
2050	2F	T2	2020-03-01	14	1.26043
2050	2F	T2	2020-03-01	15	1.71737
2050	2F	T2	2020-03-01	16	2.10627
2050	2F	T2	2020-03-01	17	1.79197
2050	2F	T2	2020-03-01	18	1.42613
2050	2F	T2	2020-03-01	19	1.50013
2050	2F	T2	2020-03-01	20	1.4601
2050	2F	T2	2020-03-01	21	1.60277
2050	2F	T2	2020-03-01	22	1.95707
2050	2F	T2	2020-03-01	23	1.4196
2050	2F	T2	2020-03-01	24	1.5057
2050	2F	T2	2020-03-01	25	1.40357
2050	2F	T2	2020-03-01	26	1.52923
2050	2F	T2	2020-03-01	27	1.5132
2050	2F	T2	2020-03-01	28	1.357
2050	2F	T2	2020-03-01	29	1.5392
2050	2F	T2	2020-03-01	30	1.43813
2050	2F	T2	2020-03-01	31	1.84353
2050	2F	T2	2020-03-01	32	1.72937
2020	1A	C2	2020-03-02	6	1.56792
2020	1A	C2	2020-03-02	7	1.73269
2020	1A	C2	2020-03-02	8	1.73269
2020	1A	C2	2020-03-02	9	1.85476
2020	1A	C2	2020-03-02	10	1.85476
2020	1A	C2	2020-03-02	11	1.73269
2020	1A	C2	2020-03-02	12	1.56792
2020	1A	C2	2020-03-02	13	1.61062
2020	1A	C2	2020-03-02	14	1.71952
2020	1A	C2	2020-03-02	15	1.85476
2020	1A	C2	2020-03-02	16	1.61608
2020	1A	C2	2020-03-02	17	1.71952
2020	1A	C2	2020-03-02	18	1.73815
2020	1A	C2	2020-03-02	19	1.70861
2020	1A	C2	2020-03-02	20	1.61062
2020	1A	C2	2020-03-02	21	1.85476
2020	1A	C2	2020-03-02	22	1.75132
2020	1A	C2	2020-03-02	23	1.73269
2020	1A	C2	2020-03-02	24	1.87338
2020	1A	C2	2020-03-02	25	1.8493
2020	1A	C2	2020-03-02	26	1.72723
2020	1A	C2	2020-03-02	27	1.87884
2020	1A	C2	2020-03-02	28	1.65333
2020	1A	C2	2020-03-02	29	1.87884
2020	1A	C2	2020-03-02	30	1.75132
2020	1A	C2	2020-03-02	31	2.00091
2020	1A	C2	2020-03-02	32	1.57337
2020	1A	C2	2020-03-02	33	1.85476
2020	1A	C2	2020-03-02	34	1.75677
2020	1A	C2	2020-03-02	35	1.85476
2020	1B	C2	2020-03-02	7	1.73597
2020	1B	C2	2020-03-02	8	1.82886
2020	1B	C2	2020-03-02	9	1.80006
2020	1B	C2	2020-03-02	10	1.85689
2020	1B	C2	2020-03-02	11	1.72231
2020	1B	C2	2020-03-02	12	1.81681
2020	1B	C2	2020-03-02	13	1.68786
2020	1B	C2	2020-03-02	14	1.82428
2020	1B	C2	2020-03-02	15	1.72286
2020	1B	C2	2020-03-02	16	1.65419
2020	1B	C2	2020-03-02	17	1.70506
2020	1B	C2	2020-03-02	18	1.68864
2020	1B	C2	2020-03-02	19	1.764
2020	1B	C2	2020-03-02	20	1.764
2020	1B	C2	2020-03-02	21	1.75422
2020	1B	C2	2020-03-02	22	1.66442
2020	1B	C2	2020-03-02	23	1.85231
2020	1B	C2	2020-03-02	24	1.51364
2020	1B	C2	2020-03-02	25	1.80497
2020	1B	C2	2020-03-02	26	1.66364
2020	1B	C2	2020-03-02	27	1.77075
2020	1B	C2	2020-03-02	28	1.87469
2020	1B	C2	2020-03-02	29	1.82244
2020	1B	C2	2020-03-02	30	1.85264
2020	1B	C2	2020-03-02	31	1.94519
2020	1B	C2	2020-03-02	32	1.71253
2020	1B	C2	2020-03-02	33	1.93878
2020	1B	C2	2020-03-02	34	1.70644
2020	1B	C2	2020-03-02	35	1.85231
2020	1E	C1	2020-03-02	7	1.07081
2020	1E	C1	2020-03-02	8	1.23261
2020	1E	C1	2020-03-02	9	1.39441
2020	1E	C1	2020-03-02	10	1.50264
2020	1E	C1	2020-03-02	11	1.28727
2020	1E	C1	2020-03-02	12	1.34084
2020	1E	C1	2020-03-02	13	1.16923
2020	1E	C1	2020-03-02	14	1.42217
2020	1E	C1	2020-03-02	15	1.16683
2020	1E	C1	2020-03-02	16	1.15453
2020	1E	C1	2020-03-02	17	1.34084
2020	1E	C1	2020-03-02	18	1.16434
2020	1E	C1	2020-03-02	19	1.43687
2020	1E	C1	2020-03-02	20	1.43567
2020	1E	C1	2020-03-02	21	1.33844
2020	1E	C1	2020-03-02	22	1.16923
2020	1E	C1	2020-03-02	23	1.48794
2020	1E	C1	2020-03-02	24	1.52714
2020	1E	C1	2020-03-02	25	1.36404
2020	1E	C1	2020-03-02	26	1.18884
2020	1E	C1	2020-03-02	27	1.46507
2020	1E	C1	2020-03-02	28	1.34084
2020	1E	C1	2020-03-02	29	1.5341
2020	1E	C1	2020-03-02	30	1.56841
2020	1E	C1	2020-03-02	31	1.40911
2020	1E	C1	2020-03-02	32	1.3956
2020	1E	C1	2020-03-02	33	1.38211
2020	1E	C1	2020-03-02	34	1.46018
2020	1E	C1	2020-03-02	35	1.19374
2020	1E	C1	2020-03-02	36	1.16434
2020	1E	C1	2020-03-02	37	1.08551
2020	1D	C2	2020-03-02	7	1.49687
2020	1D	C2	2020-03-02	8	1.37707
2020	1D	C2	2020-03-02	9	1.35493
2020	1D	C2	2020-03-02	10	1.49653
2020	1D	C2	2020-03-02	11	1.48313
2020	1D	C2	2020-03-02	12	1.51007
2020	1D	C2	2020-03-02	13	1.38447
2020	1D	C2	2020-03-02	14	1.47467
2020	1D	C2	2020-03-02	15	1.54333
2020	1D	C2	2020-03-02	16	1.43133
2020	1D	C2	2020-03-02	17	1.43133
2020	1D	C2	2020-03-02	18	1.5428
2020	1D	C2	2020-03-02	19	1.52107
2020	1D	C2	2020-03-02	20	1.41773
2020	1D	C2	2020-03-02	21	1.5944
2020	1D	C2	2020-03-02	22	1.52187
2020	1D	C2	2020-03-02	23	1.43113
2020	1D	C2	2020-03-02	24	1.59207
2020	1D	C2	2020-03-02	25	1.52927
2020	1D	C2	2020-03-02	26	1.50233
2020	1D	C2	2020-03-02	27	1.50787
2020	1D	C2	2020-03-02	28	1.50213
2020	1D	C2	2020-03-02	29	1.40933
2020	1D	C2	2020-03-02	30	1.43147
2020	1D	C2	2020-03-02	31	1.50267
2020	1D	C2	2020-03-02	32	1.48573
2020	1D	C2	2020-03-02	33	1.5322
2020	1D	C2	2020-03-02	34	1.44727
2020	1D	C2	2020-03-02	35	1.51007
2020	1D	C2	2020-03-02	36	1.52187
2020	1D	C2	2020-03-02	37	1.5322
2020	1D	C2	2020-03-02	38	1.58673
2020	1D	C2	2020-03-02	39	1.5346
2020	1D	C2	2020-03-02	40	1.51847
2020	1D	C2	2020-03-02	41	1.60527
2020	1D	C2	2020-03-02	42	1.51347
2020	1D	C2	2020-03-02	43	1.456
2020	1D	C2	2020-03-02	44	1.52107
2020	1D	C2	2020-03-02	45	1.50187
2020	1D	C2	2020-03-02	46	1.51527
2020	1D	C2	2020-03-02	47	1.50787
2020	1D	C2	2020-03-02	48	1.5408
2020	1E	C2	2020-03-02	7	1.02857
2020	1E	C2	2020-03-02	8	1.384
2020	1E	C2	2020-03-02	9	1.5002
2020	1E	C2	2020-03-02	10	1.44033
2020	1E	C2	2020-03-02	11	1.36247
2020	1E	C2	2020-03-02	12	1.46723
2020	1E	C2	2020-03-02	13	1.5035
2020	1E	C2	2020-03-02	14	1.48337
2020	1E	C2	2020-03-02	15	1.46327
2020	1E	C2	2020-03-02	16	1.12187
2020	1E	C2	2020-03-02	17	1.2367
2020	1E	C2	2020-03-02	18	1.4001
2020	1E	C2	2020-03-02	19	1.3826
2020	1E	C2	2020-03-02	20	1.34097
2020	1E	C2	2020-03-02	21	1.32413
2020	1E	C2	2020-03-02	22	1.25353
2020	1E	C2	2020-03-02	23	1.36717
2020	1E	C2	2020-03-02	24	1.25353
2020	1E	C2	2020-03-02	25	1.56473
2020	1E	C2	2020-03-02	26	1.20253
2020	1E	C2	2020-03-02	27	1.26897
2020	1E	C2	2020-03-02	28	1.25283
2020	1E	C2	2020-03-02	29	1.1864
2020	1E	C2	2020-03-02	30	1.27107
2020	1E	C2	2020-03-02	31	1.55797
2020	1E	C2	2020-03-02	32	1.4733
2020	1E	C2	2020-03-02	33	1.25493
2020	1E	C2	2020-03-02	34	1.55797
2020	1E	C2	2020-03-02	35	1.4787
2020	1E	C2	2020-03-02	36	1.13333
2020	1E	C2	2020-03-02	37	1.1387
2020	1E	C2	2020-03-02	38	1.41277
2020	1E	C2	2020-03-02	39	1.3786
2020	1E	C2	2020-03-02	40	1.1649
2020	1E	C2	2020-03-02	41	1.48943
2020	1E	C2	2020-03-02	42	1.42353
2020	1E	C2	2020-03-02	43	1.42213
2020	1E	C2	2020-03-02	44	1.521
2020	1E	C2	2020-03-02	45	1.3786
2020	1E	C2	2020-03-02	46	1.41017
2020	1E	C2	2020-03-02	47	1.3073
2020	1E	C2	2020-03-02	48	1.427
2050	2E	T1	2020-03-02	7	1.63218
2050	2E	T1	2020-03-02	8	1.79258
2050	2E	T1	2020-03-02	9	1.65896
2050	2E	T1	2020-03-02	10	1.61787
2050	2E	T1	2020-03-02	11	1.77681
2050	2E	T1	2020-03-02	12	1.56438
2050	2E	T1	2020-03-02	13	1.68567
2050	2E	T1	2020-03-02	14	1.77681
2050	2E	T1	2020-03-02	15	1.65559
2050	2E	T1	2020-03-02	16	1.59116
2050	2E	T1	2020-03-02	17	1.64458
2050	2E	T1	2020-03-02	18	1.64795
2050	2E	T1	2020-03-02	19	1.60547
2050	2E	T1	2020-03-02	20	1.7062
2050	2E	T1	2020-03-02	21	1.46987
2050	2E	T1	2020-03-02	22	1.52336
2050	2E	T1	2020-03-02	23	1.73433
2050	2E	T1	2020-03-02	24	1.60547
2050	2E	T1	2020-03-02	25	1.63364
2050	2E	T1	2020-03-02	26	1.62124
2050	2E	T1	2020-03-02	27	1.57539
2050	2E	T1	2020-03-02	28	1.58015
2050	2E	T1	2020-03-02	29	1.67466
2050	2E	T1	2020-03-02	30	1.70144
2050	2E	T1	2020-03-02	31	1.82412
2050	2E	T1	2020-03-02	32	1.62124
2050	2E	T1	2020-03-02	33	1.63364
2050	2E	T1	2020-03-02	34	1.55344
2050	2E	T1	2020-03-02	35	1.71238
2050	2E	T1	2020-03-02	36	1.53767
2050	2E	T1	2020-03-02	37	1.73909
2050	2E	T1	2020-03-02	38	1.68567
2050	2E	T1	2020-03-02	39	1.69807
2050	2E	T1	2020-03-02	40	1.62124
2050	2E	T1	2020-03-02	41	1.59592
2050	2E	T1	2020-03-02	42	1.52336
2050	2E	T1	2020-03-02	43	1.72815
2050	2E	T1	2020-03-02	44	1.72332
2050	2E	T1	2020-03-02	45	1.63982
2050	2E	T1	2020-03-02	46	1.65559
2050	2E	T1	2020-03-02	47	1.56438
2050	2E	T1	2020-03-02	48	1.68567
2020	1C	T2	2020-03-02	10	1.27944
2020	1C	T2	2020-03-02	11	1.5081
2020	1C	T2	2020-03-02	12	1.67823
2020	1C	T2	2020-03-02	13	1.58708
2020	1C	T2	2020-03-02	14	1.59353
2020	1C	T2	2020-03-02	15	1.87271
2020	1C	T2	2020-03-02	16	1.80236
2020	1C	T2	2020-03-02	17	1.84616
2020	1C	T2	2020-03-02	18	1.40646
2020	1C	T2	2020-03-02	19	1.53726
2020	1C	T2	2020-03-02	20	1.43871
2020	1C	T2	2020-03-02	21	1.49205
2020	1C	T2	2020-03-02	22	1.36643
2020	1C	T2	2020-03-02	23	1.61936
2020	1C	T2	2020-03-02	24	1.70381
2020	1C	T2	2020-03-02	25	1.81128
2020	1C	T2	2020-03-02	26	2.02583
2020	1C	T2	2020-03-02	27	1.67962
2020	1C	T2	2020-03-02	28	1.64597
2020	1C	T2	2020-03-02	29	1.81055
2020	1C	T2	2020-03-02	30	1.77903
2020	1C	T2	2020-03-02	31	1.90809
2020	1C	T2	2020-03-02	32	1.92293
2020	1C	T2	2020-03-02	33	1.58759
2020	1C	T2	2020-03-02	34	1.43143
2020	1C	T2	2020-03-02	35	1.8055
2020	1C	T2	2020-03-02	36	1.92885
2020	1C	T2	2020-03-02	37	1.5795
2020	1C	T2	2020-03-02	38	1.76586
2020	1C	T2	2020-03-02	39	1.67684
2020	1C	T2	2020-03-02	40	1.58418
2020	1C	T2	2020-03-02	41	1.64313
2020	1C	T2	2020-03-02	42	1.41818
2020	1C	T2	2020-03-02	43	1.59936
2020	1C	T2	2020-03-02	44	1.72301
2020	1C	T2	2020-03-02	45	1.20849
2020	1C	T2	2020-03-02	46	1.49277
2020	1C	T2	2020-03-02	47	1.49808
2020	1C	T2	2020-03-02	48	1.6152
2020	1C	T2	2020-03-02	49	1.62776
2020	1C	T2	2020-03-02	50	1.71469
2020	1C	T2	2020-03-02	51	1.99388
2020	1C	T2	2020-03-02	52	1.40302
2020	1C	T2	2020-03-02	53	1.703
2020	1C	T2	2020-03-02	54	1.95435
2020	1C	T2	2020-03-02	55	1.91796
2020	1C	T2	2020-03-02	56	1.93253
2020	1C	T2	2020-03-02	57	1.5394
2020	1C	T2	2020-03-02	58	2.10936
2020	1C	T2	2020-03-02	59	1.78662
2020	1C	T2	2020-03-02	60	1.37427
2020	1C	T2	2020-03-02	61	1.84786
2020	1C	T2	2020-03-02	62	2.10936
2020	1C	T2	2020-03-02	63	1.69655
2020	1C	T2	2020-03-02	64	1.74028
2020	1C	T2	2020-03-02	65	1.55026
2020	1C	T2	2020-03-02	66	1.82238
2020	1C	T2	2020-03-02	67	1.80816
2020	1A	C1	2020-03-02	1	1.862
2020	1A	C1	2020-03-02	2	1.3595
2020	1A	C1	2020-03-02	3	1.9
2020	1A	C1	2020-03-02	4	1.6115
2020	1A	C1	2020-03-02	5	1.0285
2020	1A	C1	2020-03-03	1	1.1035
2020	1A	C2	2020-03-01	1	0.682
2020	1A	C2	2020-03-02	1	2.1416
2020	1A	C2	2020-03-02	3	1.65333
2020	1A	C2	2020-03-02	4	1.57883
2020	1A	C2	2020-03-02	5	1.557
2020	1A	C2	2020-03-03	1	1.915
2020	1A	C2	2020-03-03	3	1.519
2020	1A	C2	2020-03-04	2	1.2102
2020	1A	T1	2020-03-01	1	1.44
2020	1A	T1	2020-03-01	2	1.8395
2020	1A	T1	2020-03-01	3	1.621
2020	1A	T1	2020-03-01	5	2.0185
2020	1A	T1	2020-03-02	1	1.78267
2020	1A	T1	2020-03-02	2	1.86767
2020	1A	T1	2020-03-02	3	1.758
2020	1A	T1	2020-03-02	4	2.4125
2020	1A	T1	2020-03-02	5	1.50533
2020	1A	T1	2020-03-02	6	0.709667
2020	1A	T2	2020-03-02	1	1.9315
2020	1A	T2	2020-03-02	2	1.45617
2020	1A	T2	2020-03-02	3	2.04267
2020	1A	T2	2020-03-02	4	1.6314
2020	1A	T2	2020-03-02	5	1.332
2020	1A	T2	2020-03-02	6	1.76783
2020	1A	T2	2020-03-03	1	1.7062
2020	1A	T2	2020-03-03	2	2.0624
2020	1A	T2	2020-03-03	3	2.3136
2020	1A	T2	2020-03-03	4	1.5374
2020	1A	T2	2020-03-03	5	1.4088
2020	1A	T2	2020-03-03	6	1.74367
2020	1A	T2	2020-03-04	1	1.999
2020	1A	T2	2020-03-04	2	1.963
2020	1A	T2	2020-03-04	4	1.64
2020	1A	T2	2020-03-04	5	2.326
2020	1A	T2	2020-03-04	6	1.2845
2020	1A	T2	2020-03-04	7	1.37
2020	1B	C1	2020-03-02	1	1.7614
2020	1B	C1	2020-03-02	2	1.0578
2020	1B	C1	2020-03-02	3	1.4924
2020	1B	C1	2020-03-03	1	1.793
2020	1B	C1	2020-03-03	2	1.38325
2020	1B	C1	2020-03-03	4	1.71925
2020	1B	C1	2020-03-03	6	2.09575
2020	1B	C1	2020-03-03	7	1.53633
2020	1B	C1	2020-03-03	8	1.90533
2020	1B	C1	2020-03-03	9	1.223
2020	1B	C1	2020-03-03	10	1.932
2020	1B	C1	2020-03-03	11	1.69733
2020	1B	C1	2020-03-03	12	1.43933
2020	1B	C1	2020-03-03	14	1.40367
2020	1B	C1	2020-03-04	2	1.705
2020	1B	C1	2020-03-04	5	1.44333
2020	1B	C2	2020-03-02	1	1.57517
2020	1B	C2	2020-03-02	2	2.13883
2020	1B	C2	2020-03-02	3	1.609
2020	1B	C2	2020-03-02	4	2.032
2020	1B	C2	2020-03-02	5	1.44083
2020	1B	C2	2020-03-02	6	1.75433
2020	1B	C2	2020-03-03	1	1.73
2020	1B	T1	2020-03-04	1	1.58367
2020	1B	T2	2020-03-02	2	1.88333
2020	1B	T2	2020-03-02	3	2.59533
2020	1B	T2	2020-03-02	4	1.852
2020	1B	T2	2020-03-02	6	2.20133
2020	1B	T2	2020-03-02	7	1.31633
2020	1B	T2	2020-03-02	8	1.373
2020	1B	T2	2020-03-03	1	0.951
2020	1B	T2	2020-03-03	3	1.824
2020	1B	T2	2020-03-04	2	0.980333
2020	1C	C1	2020-03-02	1	1.19433
2020	1C	C1	2020-03-02	2	2.27383
2020	1C	C1	2020-03-02	3	1.63117
2020	1C	C1	2020-03-03	1	0.554167
2020	1C	C1	2020-03-03	2	1.94567
2020	1C	C1	2020-03-03	3	1.45167
2020	1C	C1	2020-03-04	1	1.942
2020	1C	C1	2020-03-04	2	1.499
2020	1C	C2	2020-03-01	1	0.8025
2020	1C	C2	2020-03-01	2	1.29283
2020	1C	C2	2020-03-01	3	1.35717
2020	1C	C2	2020-03-01	4	1.30817
2020	1C	C2	2020-03-02	1	1.24417
2020	1C	C2	2020-03-02	2	1.03217
2020	1C	C2	2020-03-02	4	0.772333
2020	1C	C2	2020-03-02	5	1.934
2020	1C	T1	2020-03-02	1	1.92133
2020	1C	T1	2020-03-02	2	1.82
2020	1C	T1	2020-03-02	3	1.98367
2020	1C	T1	2020-03-02	4	1.533
2020	1C	T1	2020-03-02	5	0.896167
2020	1C	T1	2020-03-02	6	1.5152
2020	1C	T2	2020-03-02	1	2.0452
2020	1C	T2	2020-03-02	2	1.339
2020	1C	T2	2020-03-02	3	2.0106
2020	1C	T2	2020-03-02	4	2.4438
2020	1C	T2	2020-03-02	5	2.0512
2020	1C	T2	2020-03-02	6	0.421
2020	1C	T2	2020-03-02	7	1.57225
2020	1C	T2	2020-03-02	9	1.8702
2020	1C	T2	2020-03-03	1	1.8756
2020	1C	T2	2020-03-04	1	1.8096
2020	1D	C1	2020-03-01	1	1.6164
2020	1D	C1	2020-03-02	1	1.8486
2020	1D	C1	2020-03-02	2	1.6356
2020	1D	C1	2020-03-02	3	1.3414
2020	1D	C1	2020-03-02	4	1.5268
2020	1D	C1	2020-03-02	5	1.93
2020	1D	C1	2020-03-02	6	1.3774
2020	1D	C1	2020-03-03	1	1.2138
2020	1D	C1	2020-03-03	2	1.5146
2020	1D	C1	2020-03-05	1	NA
2020	1D	C1	2020-03-05	2	1.0048
2020	1D	C2	2020-03-01	1	1.6722
2020	1D	C2	2020-03-01	2	1.9894
2020	1D	C2	2020-03-01	3	1.7814
2020	1D	C2	2020-03-02	1	1.2072
2020	1D	C2	2020-03-02	2	1.6488
2020	1D	C2	2020-03-02	3	1.4872
2020	1D	C2	2020-03-02	4	1.5996
2020	1D	C2	2020-03-02	5	1.4368
2020	1D	C2	2020-03-02	6	1.584
2020	1D	C2	2020-03-03	1	0.6424
2020	1D	C2	2020-03-03	3	2.013
2020	1D	C2	2020-03-04	1	1.6676
2020	1D	C2	2020-03-04	2	1.3722
2020	1D	T1	2020-03-02	1	NA
2020	1D	T1	2020-03-02	2	0.897
2020	1D	T1	2020-03-02	3	1.5316
2020	1D	T1	2020-03-02	4	NA
2020	1D	T1	2020-03-02	5	1.4988
2020	1D	T1	2020-03-02	6	0.9108
2020	1D	T1	2020-03-03	1	1.6614
2020	1D	T1	2020-03-03	2	1.5034
2020	1D	T1	2020-03-03	3	1.4748
2020	1D	T1	2020-03-03	4	1.8072
2020	1D	T1	2020-03-03	5	1.4212
2020	1D	T1	2020-03-03	6	1.3204
2020	1D	T1	2020-03-04	1	1.9248
2020	1D	T2	2020-03-02	1	NA
2020	1D	T2	2020-03-02	2	1.58175
2020	1D	T2	2020-03-02	3	1.535
2020	1D	T2	2020-03-02	4	1.706
2020	1D	T2	2020-03-02	5	1.5246
2020	1D	T2	2020-03-02	6	1.3416
2020	1D	T2	2020-03-03	1	1.3052
2020	1D	T2	2020-03-03	2	1.10933
2020	1D	T2	2020-03-03	3	1.6376
2020	1D	T2	2020-03-03	4	1.48417
2020	1D	T2	2020-03-03	5	0.5584
2020	1D	T2	2020-03-03	6	0.9392
2020	1D	T2	2020-03-04	1	1.814
2020	1D	T2	2020-03-04	2	1.4138
2020	1D	T2	2020-03-04	3	2.454
2020	1D	T2	2020-03-05	1	NA
2020	1D	T2	2020-03-05	2	1.8076
2020	1D	T2	2020-03-05	3	NA
2020	1E	C1	2020-03-01	1	1.73067
2020	1E	C1	2020-03-01	3	1.8994
2020	1E	C1	2020-03-01	4	1.87
2020	1E	C1	2020-03-02	1	1.78783
2020	1E	C1	2020-03-02	2	1.729
2020	1E	C1	2020-03-02	3	1.6408
2020	1E	C1	2020-03-02	4	1.0718
2020	1E	C1	2020-03-02	5	1.3932
2020	1E	C1	2020-03-02	6	0.4224
2020	1E	C1	2020-03-03	1	1.7325
2020	1E	C2	2020-03-01	1	2.25575
2020	1E	C2	2020-03-01	2	NA
2020	1E	C2	2020-03-01	3	2.506
2020	1E	C2	2020-03-01	4	1.803
2020	1E	C2	2020-03-02	1	1.3576
2020	1E	C2	2020-03-02	2	1.648
2020	1E	C2	2020-03-02	3	1.5876
2020	1E	C2	2020-03-02	4	1.2608
2020	1E	C2	2020-03-02	5	1.4586
2020	1E	C2	2020-03-02	6	0.6322
2020	1E	C2	2020-03-03	2	2.10575
2020	1E	T1	2020-03-02	1	1.3286
2020	1E	T1	2020-03-02	2	1.539
2020	1E	T1	2020-03-02	3	1.34057
2020	1E	T1	2020-03-02	4	1.271
2020	1E	T1	2020-03-02	5	1.284
2020	1E	T1	2020-03-02	6	1.4398
2020	1E	T1	2020-03-03	1	1.3698
2020	1E	T1	2020-03-03	2	1.2056
2020	1E	T1	2020-03-03	3	1.40975
2020	1E	T1	2020-03-03	4	0.6224
2020	1E	T1	2020-03-05	1	1.3326
2020	1E	T2	2020-03-02	1	1.1946
2020	1E	T2	2020-03-02	2	1.8384
2020	1E	T2	2020-03-02	3	1.388
2020	1E	T2	2020-03-02	4	NA
2020	1E	T2	2020-03-02	5	1.023
2020	1E	T2	2020-03-02	6	0.734
2020	1E	T2	2020-03-02	7	1.8314
2020	1E	T2	2020-03-02	8	1.7944
2020	1E	T2	2020-03-02	9	2.3358
2020	1E	T2	2020-03-03	1	1.73775
2020	1E	T2	2020-03-03	2	1.8976
2020	1E	T2	2020-03-03	3	1.4538
2020	1E	T2	2020-03-03	4	1.5222
2020	1E	T2	2020-03-04	2	1.8004
2020	1E	T2	2020-03-05	1	1.42567
2020	1E	T2	2020-03-06	1	1.2516
2020	1F	C1	2020-03-03	2	1.4934
2020	1F	C1	2020-03-03	7	1.7072
2020	1F	C1	2020-03-04	1	1.6972
2020	1F	C1	2020-03-05	1	1.173
2020	1F	C2	2020-03-04	1	1.1255
2020	1F	C2	2020-03-04	2	0.7125
2020	1F	C2	2020-03-04	3	1.409
2020	1F	C2	2020-03-04	4	1.4405
2020	1F	C2	2020-03-04	5	0.7295
2020	1F	C2	2020-03-04	6	0.931
2020	1F	T1	2020-03-01	2	0.656
2020	1F	T1	2020-03-01	3	1.648
2020	1F	T1	2020-03-02	1	0.72
2020	1F	T1	2020-03-02	2	1.5615
2020	1F	T1	2020-03-05	1	1.17775
2020	1F	T2	2020-03-02	1	1.0388
2020	1F	T2	2020-03-02	2	0.46
2020	1F	T2	2020-03-02	3	1.2894
2020	1F	T2	2020-03-02	4	0.6445
2020	1F	T2	2020-03-02	5	2.0542
2020	1F	T2	2020-03-02	6	1.0818
2050	2A	C1	2020-03-01	1	1.71467
2050	2A	C1	2020-03-01	2	1.65783
2050	2A	C1	2020-03-01	3	1.74883
2050	2A	C2	2020-03-01	2	1.49833
2050	2A	C2	2020-03-01	6	1.6505
2050	2A	C2	2020-03-02	1	1.7668
2050	2A	C2	2020-03-02	2	1.9614
2050	2A	C2	2020-03-02	3	2.0506
2050	2A	C2	2020-03-02	4	1.3928
2050	2A	C2	2020-03-02	5	1.634
2050	2A	C2	2020-03-02	6	1.4068
2050	2A	C2	2020-03-02	7	1.4682
2050	2A	C2	2020-03-02	8	1.571
2050	2A	C2	2020-03-03	1	2.128
2050	2A	C2	2020-03-03	2	1.776
2050	2A	C2	2020-03-03	3	2.049
2050	2A	C2	2020-03-03	4	1.188
2050	2A	C2	2020-03-03	5	1.583
2050	2A	C2	2020-03-03	6	1.42
2050	2A	C2	2020-03-03	7	1.503
2050	2A	C2	2020-03-03	8	1.961
2050	2A	T1	2020-03-01	1	1.72671
2050	2A	T1	2020-03-01	2	2.06417
2050	2A	T1	2020-03-01	4	1.74517
2050	2A	T1	2020-03-01	5	2.105
2050	2A	T1	2020-03-01	6	2.43983
2050	2A	T1	2020-03-01	7	1.65283
2050	2A	T1	2020-03-01	8	2.006
2050	2A	T1	2020-03-01	13	2.47667
2050	2A	T1	2020-03-01	14	2.04617
2050	2A	T1	2020-03-01	15	1.93583
2050	2A	T1	2020-03-01	16	1.96733
2050	2A	T2	2020-03-01	1	1.8794
2050	2A	T2	2020-03-01	2	1.22717
2050	2A	T2	2020-03-01	4	2.20633
2050	2A	T2	2020-03-01	6	1.614
2050	2B	C2	2020-03-01	1	1.319
2050	2B	C2	2020-03-01	3	1.6378
2050	2B	C2	2020-03-01	6	1.5974
2050	2B	C2	2020-03-01	7	1.7446
2050	2B	C2	2020-03-01	8	1.1648
2050	2B	C2	2020-03-01	9	1.002
2050	2B	C2	2020-03-01	10	1.4735
2050	2B	C2	2020-03-01	11	1.74917
2050	2B	C2	2020-03-02	2	0.5308
2050	2B	C2	2020-03-02	3	0.7738
2050	2B	C2	2020-03-02	4	1.6868
2050	2B	C2	2020-03-02	7	1.4638
2050	2B	T1	2020-03-01	1	1.8906
2050	2B	T1	2020-03-01	2	1.6432
2050	2B	T1	2020-03-01	3	1.5778
2050	2B	T1	2020-03-01	4	1.7362
2050	2B	T1	2020-03-01	5	1.6805
2050	2B	T1	2020-03-01	6	1.77667
2050	2B	T1	2020-03-02	1	1.424
2050	2B	T2	2020-03-01	1	1.7672
2050	2B	T2	2020-03-01	2	0.5456
2050	2B	T2	2020-03-01	4	1.4458
2050	2B	T2	2020-03-02	2	1.079
2050	2B	T2	2020-03-02	3	0.9785
2050	2B	T2	2020-03-03	2	1.213
2050	2B	T2	2020-03-03	3	1.018
2050	2C	C1	2020-03-01	1	1.5086
2050	2C	C1	2020-03-01	2	1.3826
2050	2C	C1	2020-03-01	5	1.864
2050	2C	C1	2020-03-01	6	1.871
2050	2C	C1	2020-03-02	1	1.603
2050	2C	C1	2020-03-02	3	1.5196
2050	2C	C1	2020-03-02	4	1.8536
2050	2C	C1	2020-03-02	5	1.8444
2050	2C	C2	2020-03-01	1	1.5546
2050	2C	C2	2020-03-01	4	1.9136
2050	2C	C2	2020-03-01	5	1.859
2050	2C	C2	2020-03-01	6	1.89175
2050	2C	C2	2020-03-02	1	1.48075
2050	2C	C2	2020-03-02	2	0.67475
2050	2C	C2	2020-03-02	3	0.36
2050	2C	C2	2020-03-02	4	1.5175
2050	2C	C2	2020-03-02	7	2.393
2050	2C	C2	2020-03-02	8	1.81925
2050	2C	C2	2020-03-02	9	1.77975
2050	2C	T1	2020-03-01	1	1.84075
2050	2C	T1	2020-03-01	2	1.49525
2050	2C	T1	2020-03-01	3	1.6385
2050	2C	T1	2020-03-02	1	0.760667
2050	2C	T1	2020-03-02	3	1.49325
2050	2C	T1	2020-03-02	4	1.119
2050	2C	T1	2020-03-02	5	1.6115
2050	2C	T1	2020-03-02	6	0.792
2050	2C	T1	2020-03-02	8	1.5425
2050	2C	T2	2020-03-01	1	1.00825
2050	2C	T2	2020-03-01	5	1.24575
2050	2C	T2	2020-03-01	6	0.60375
2050	2C	T2	2020-03-01	7	1.73325
2050	2D	C1	2020-03-01	2	2.332
2050	2D	C1	2020-03-01	3	1.273
2050	2D	C1	2020-03-01	4	1.081
2050	2D	C1	2020-03-01	5	1.883
2050	2D	C1	2020-03-01	6	1.968
2050	2D	C1	2020-03-02	2	2.137
2050	2D	C1	2020-03-02	4	0.605
2050	2D	C1	2020-03-02	6	0.958
2050	2D	C2	2020-03-01	2	2.321
2050	2D	C2	2020-03-01	3	1.083
2050	2D	C2	2020-03-01	4	1.27833
2050	2D	C2	2020-03-01	5	2.12667
2050	2D	C2	2020-03-01	6	1.76567
2050	2D	C2	2020-03-02	2	2.20067
2050	2D	C2	2020-03-02	4	0.640333
2050	2D	C2	2020-03-02	6	0.43
2050	2D	T2	2020-03-01	1	0.732
2050	2D	T2	2020-03-01	2	1.576
2050	2D	T2	2020-03-02	1	0.61
2050	2D	T2	2020-03-02	2	1.57633
2050	2E	C1	2020-03-01	1	2.21275
2050	2E	C1	2020-03-01	2	1.8276
2050	2E	C1	2020-03-01	3	1.1438
2050	2E	C1	2020-03-01	4	1.6958
2050	2E	C1	2020-03-01	5	1.53025
2050	2E	C1	2020-03-01	6	1.457
2050	2E	C1	2020-03-02	1	1.772
2050	2E	C1	2020-03-02	2	1.2138
2050	2E	C1	2020-03-02	3	1.635
2050	2E	C1	2020-03-02	4	1.6758
2050	2E	C1	2020-03-02	5	1.2938
2050	2E	C1	2020-03-02	6	1.8878
2050	2E	C1	2020-03-05	3	1.1805
2050	2E	T1	2020-03-01	1	1.5616
2050	2E	T1	2020-03-01	2	0.622
2050	2E	T1	2020-03-01	3	1.3896
2050	2E	T1	2020-03-01	5	2.0066
2050	2E	T1	2020-03-02	1	1.78775
2050	2E	T1	2020-03-02	2	1.3152
2050	2E	T1	2020-03-02	3	1.8666
2050	2E	T1	2020-03-02	4	1.6542
2050	2E	T1	2020-03-02	5	1.4656
2050	2E	T2	2020-03-01	2	1.8286
2050	2E	T2	2020-03-01	3	0.981
2050	2E	T2	2020-03-01	4	1.55825
2050	2E	T2	2020-03-01	5	1.714
2050	2E	T2	2020-03-02	2	1.742
2050	2F	C1	2020-03-01	1	0.8662
2050	2F	C1	2020-03-01	2	1.64617
2050	2F	C1	2020-03-02	1	2.0544
2050	2F	C1	2020-03-02	2	1.3454
2050	2F	C1	2020-03-02	3	1.5318
2050	2F	C1	2020-03-02	4	1.8814
2050	2F	C1	2020-03-02	5	1.845
2050	2F	C1	2020-03-02	6	1.7246
2050	2F	C1	2020-03-02	7	1.6238
2050	2F	C1	2020-03-02	8	0.7666
2050	2F	C1	2020-03-02	9	1.415
2050	2F	C2	2020-03-01	2	2.00125
2050	2F	C2	2020-03-02	2	1.2948
2050	2F	C2	2020-03-02	3	1.6962
2050	2F	C2	2020-03-02	4	1.8892
2050	2F	T1	2020-03-01	1	2.1234
2050	2F	T1	2020-03-01	2	1.4224
2050	2F	T1	2020-03-01	3	1.152
2050	2F	T1	2020-03-01	4	2.025
2050	2F	T1	2020-03-01	5	1.8272
2050	2F	T1	2020-03-01	6	1.87
2050	2F	T1	2020-03-02	2	1.7032
2050	2F	T1	2020-03-02	5	1.616
2050	2F	T1	2020-03-02	6	1.5716
2050	2F	T2	2020-03-01	1	2.2494
2050	2F	T2	2020-03-01	2	1.8018
2050	2F	T2	2020-03-01	3	0.844
2050	2F	T2	2020-03-01	4	1.6308
2050	2F	T2	2020-03-01	5	1.3906
2050	2F	T2	2020-03-01	6	1.67
2050	2F	T2	2020-03-02	1	2.0592
2050	2F	T2	2020-03-02	2	2.0884
2050	2F	T2	2020-03-02	3	1.6322
2050	2F	T2	2020-03-02	4	1.7382
2100	3B	C2	2020-03-03	4	2.51867
